# Supplementary material for: A novel bioinformatic approach reveals cooperation between Cancer/Testis genes in basal-like breast tumors
Source: Oncogene. 2024 Mar 11;43(18):1369–85. doi: 10.1038/s41388-024-03002-7 (PMC11065691; doi:10.1038/s41388-024-03002-7)
Supplement: Supplementary file 2 — Supplementary Table 1 [file 41388_2024_3002_MOESM2_ESM.xlsx]

## Sheet: Sheet1
Supplementary table 1: 139 CT genes associated with breast tumors
gene_id		entrezgene		ensembl_gene_id
CRISP1|167	CRISP1		167		ENSG00000124812
AQP5|362	AQP5		362		ENSG00000161798
CSH2|1443	CSH2		1443		ENSG00000213218
CTAG1B|1485	CTAG1A		1485		ENSG00000183678
CTAG1B|1485.1	CTAG1B		1485		ENSG00000184033
CTNNA2|1496	CTNNA2		1496		ENSG00000066032
CYP19A1|1588	CYP19A1		1588		ENSG00000137869
DMP1|1758	DMP1		1758		ENSG00000152592
GDF9|2661	GDF9		2661		ENSG00000164404
GIP|2695	GIP		2695		ENSG00000159224
GPX5|2880	GPX5		2880		ENSG00000224586
HSD3B1|3283	HSD3B1		3283		ENSG00000203857
IGFBP1|3484	IGFBP1		3484		ENSG00000146678
INSL3|3640	INSL3		3640		ENSG00000248099
INSL4|3641	INSL4		3641		ENSG00000120211
KRT33B|3884	KRT33B		3884		ENSG00000131738
MAGEA1|4100	MAGEA1		4100		ENSG00000198681
MAGEA2|4101	MAGEA2		4101		ENSG00000184750
MAGEA2|4101.1	MAGEA2B		4101		ENSG00000183305
MAGEA3|4102	MAGEA3		4102		ENSG00000221867
MAGEA6|4105	MAGEA3		4105		ENSG00000221867
MAGEA6|4105.1	MAGEA6		4105		ENSG00000197172
MAGEA8|4107	MAGEA8		4107		ENSG00000156009
MAGEA10|4109	MAGEA10		4109		ENSG00000124260
MAGEA12|4111	MAGEA12		4111		ENSG00000213401
MAGEB2|4113	MAGEB2		4113		ENSG00000099399
NMBR|4829	NMBR		4829		ENSG00000135577
PENK|5179	PENK		5179		ENSG00000181195
PSG9|5678	PSG9		5678		ENSG00000183668
PSG11|5680	PSG11		5680		ENSG00000243130
PSG11|5680.1	PSG3		5680		ENSG00000221826
RFX4|5992	RFX4		5992		ENSG00000111783
SLC1A6|6511	SLC1A6		6511		ENSG00000105143
SSX1|6756	SSX1		6756		ENSG00000126752
SSX5|6758	SSX5		6758		ENSG00000165583
AURKC|6795	AURKC		6795		ENSG00000105146
TNP1|7141	TNP1		7141		ENSG00000118245
DNALI1|7802	DNALI1		7802		ENSG00000163879
TKTL1|8277	TKTL1		8277		ENSG00000007350
PAGE1|8712	PAGE1		8712		ENSG00000068985
XAGE2|9502	XAGE2B		9502		ENSG00000155622
XAGE2|9502.1	XAGE2		9502		ENSG00000185751
XAGE1D|9503	XAGE1A		9503		ENSG00000204379
XAGE1D|9503.1	XAGE1E		9503		ENSG00000204375
XAGE1D|9503.2	XAGE1D		9503		ENSG00000204376
XAGE1D|9503.3	XAGE1C		9503		ENSG00000183461
XAGE1D|9503.4	XAGE1B		9503		ENSG00000204382
PAGE4|9506	PAGE4		9506		ENSG00000101951
SPAG6|9576	SPAG6		9576		ENSG00000077327
