# Supplementary material for: A novel bioinformatic approach reveals cooperation between Cancer/Testis genes in basal-like breast tumors
Source: Oncogene. 2024 Mar 11;43(18):1369–85. doi: 10.1038/s41388-024-03002-7 (PMC11065691; doi:10.1038/s41388-024-03002-7)
Supplement: Supplementary file 3 — Supplementary Table 2 [file 41388_2024_3002_MOESM3_ESM.xlsx]

## Sheet: Feuil1
		Both_OFF		HORMAD1_Only		CT83_Only		Both_ON		Chi2	AOV
N		16		39		24		111		190
ER	Negative	14	87.5	35	89.7436	22	91.6667	96	86.4865
	Positive	2	12.5	2	5.12821	2	8.33333	9	8.10811
	NA	0	0	2	5.12821	0	0	6	5.40541	ns
PR	Negative	12	75	34	87.1795	24	100	99	89.1892
	Positive	4	25	4	10.2564	0	0	7	6.30631
	NA	0	0	1	2.5641	0	0	5	4.5045	ns
HER2	Negative	16	100	37	94.8718	23	95.8333	102	91.8919
	Positive	0	0	1	2.5641	1	4.16667	4	3.6036
	NA	0	0	1	2.5641	0	0	5	4.5045	ns
Stage	Stage I-II	10	62.5	32	82.0513	19	79.1667	95	85.5856
	Stage III-IV	6	37.5	7	17.9487	4	16.6667	13	11.7117
	NA	0	0	0	0	1	4.16667	3	2.7027	ns
Histological Type	Infiltrating ductal carcinoma	10	62.5	32	82.0513	17	70.8333	104	93.6937
	Infiltrating carcinoma NOS	0	0	0	0	1	4.16667	0	0
	Infiltrating lobular carcinoma	0	0	0	0	2	8.33333	0	0
	Medullary carcinoma	1	6.25	1	2.5641	2	8.33333	1	0.900901
	Metaplastic carcinoma	1	6.25	3	7.69231	0	0	2	1.8018
	Mixed histology	1	6.25	1	2.5641	0	0	1	0.900901
	Other	2	12.5	2	5.12821	2	8.33333	2	1.8018
	NA	1	6.25	0	0	0	0	1	0.900901	NA
Histological Type 2	Infiltrating ductal carcinoma	10	62.5	32	82.0513	17	70.8333	104	93.6937
	Others	5	31.25	7	17.9487	7	29.1667	6	5.40541
	NA	1	6.25	0	0	0	0	1	0.900901	0.0006852
Age at diagnosis	mean +-sd	59.2 ± 10.8		54.6 ± 11.4		56.9 ± 12.1		55.7 ± 12.7			ns
Initial weight		280 ± 248		326 ± 259		398 ± 309		289 ± 225			ns
Number of positive lymph nodes by he	mean +-sd	1.1 ± 1.8		1.7 ± 3.6		1.3 ± 2.3		1.3 ± 2.9			ns
Number of positive lymph nodes by he	N0	9	56.25	25	64.1026	13	54.1667	65	58.5586
	N1	3	18.75	6	15.3846	6	25	28	25.2252
	N>1	2	12.5	6	15.3846	3	12.5	10	9.00901	ns
Metastasis at diagnosis	NO	7	43.75	12	30.7692	8	33.3333	30	27.027
	YES	0	0	1	2.5641	0	0	2	1.8018
	NA	9	56.25	26	66.6667	16	66.6667	79	71.1712	ns
Lehman subtype	BL1	1	6.25	9	23.0769	3	12.5	21	18.9189
	BL2	2	12.5	3	7.69231	3	12.5	7	6.30631
	ER	2	12.5	2	5.12821	2	8.33333	8	7.20721
	HER2	3	18.75	5	12.8205	1	4.16667	13	11.7117
	IM	2	12.5	7	17.9487	2	8.33333	17	15.3153
	LAR	1	6.25	1	2.5641	0	0	1	0.900901
	M	3	18.75	6	15.3846	5	20.8333	27	24.3243
	MSL	1	6.25	2	5.12821	4	16.6667	8	7.20721
	NA	1	6.25	4	10.2564	4	16.6667	9	8.10811	ns
Lehman IV subtype	BL1	3	18.75	14	35.8974	5	20.8333	37	33.3333
	BL2	3	18.75	8	20.5128	8	33.3333	11	9.90991
	ER	2	12.5	2	5.12821	2	8.33333	8	7.20721
	HER2	3	18.75	5	12.8205	1	4.16667	13	11.7117
	LAR	2	12.5	2	5.12821	3	12.5	5	4.5045
	M	3	18.75	7	17.9487	5	20.8333	30	27.027
	NA	0	0	1	2.5641	0	0	7	6.30631	ns
	BL1	3	18.75	14		5		37
	BL2	3	18.75	8		8		11
	M	3		7		5		30
	Other	7		9		6		26
DNAmethylation Cluster	C1	1	6.25	0	0	0	0	1	0.900901
	C2	5	31.25	9	23.0769	6	25	11	9.90991
	C3	1	6.25	0	0	1	4.16667	12	10.8108
	C4	8	50	28	71.7949	15	62.5	87	78.3784
	C5	1	6.25	0	0	1	4.16667	0	0
	C6	0	0	0	0	0	0	0	0
	NA	0	0	2	5.12821	1	4.16667	0	0	NA
DNA met 2	C4	8	50	28	71.7949	15	62.5	87	78.3784
	Other	8	50	11	28.2051	9	37.5	24	21.6216	ns
mRNA Cluster	C2	2	12.5	2	5.12821	2	8.33333	4	3.6036
	C3	1	6.25	1	2.5641	1	4.16667	0	0
	C4	10	62.5	33	84.6154	21	87.5	107	96.3964
	C7	3	18.75	3	7.69231	0	0	0	0
	NA	0	0	0	0	0	0	0	0	NA
mRNA 2	C4	10	62.5	33	84.6154	21	87.5	107	96.3964
	Other	6	37.5	6	15.3846	3	12.5	4	3.6036	0.0001769
lncRNA Cluster	C1	1	6.25	0	0	2	8.33333	1	0.900901
	C2	3	18.75	11	28.2051	5	20.8333	36	32.4324
	C3	2	12.5	7	17.9487	5	20.8333	17	15.3153
	C4	1	6.25	2	5.12821	0	0	2	1.8018
	C5	0	0	0	0	1	4.16667	3	2.7027
	C6	1	6.25	3	7.69231	5	20.8333	11	9.90991
	NA	8	50	16	41.0256	6	25	41	36.9369	na
miRNA Cluster	C1	0	0	0	0	0	0	1	0.900901
	C2	0	0	1	2.5641	1	4.16667	2	1.8018
	C3	2	12.5	2	5.12821	2	8.33333	3	2.7027
	C4	0	0	0	0	0	0	1	0.900901
	C5	4	25	4	10.2564	0	0	2	1.8018
	C6	0	0	0	0	0	0	2	1.8018
	C7	10	62.5	29	74.359	21	87.5	95	85.5856
	NA	0	0	3	7.69231	0	0	5	4.5045	NA
CNV cluster	C1	0	0	0	0	0	0	1	0.900901
	C3	1	6.25	0	0	0	0	0	0
	C4	9	56.25	27	69.2308	17	70.8333	78	70.2703
	C5	1	6.25	2	5.12821	1	4.16667	2	1.8018
	C6	5	31.25	8	20.5128	5	20.8333	16	14.4144
	NA	0	0	2	5.12821	1	4.16667	14	12.6126	ns
