# Supplementary material for: A novel bioinformatic approach reveals cooperation between Cancer/Testis genes in basal-like breast tumors
Source: Oncogene. 2024 Mar 11;43(18):1369–85. doi: 10.1038/s41388-024-03002-7 (PMC11065691; doi:10.1038/s41388-024-03002-7)
Supplement: Supplementary file 4 — Supplementary Table 3 [file 41388_2024_3002_MOESM4_ESM.xlsx]

## Sheet: TS3_Breast_curated
gs_cat	gs_subcat	gs_name	entrez_gene	gene_symbol	human_entrez_gene	human_gene_symbol	gs_id	gs_pmid	gs_exact_source	gs_description	species_name	species_common_name	ortholog_sources	num_ortholog_sources
C2	CGP	BERTUCCI_MEDULLARY_VS_DUCTAL_BREAST_CANCER_DN	2181	ACSL3	2181	ACSL3	M10605	16651414	Table 3S	Genes down-regulated in medullary breast cancer (MBC) relative to ductal breast cancer (DBD).	Homo sapiens	human	NA	NA
C2	CGP	BERTUCCI_MEDULLARY_VS_DUCTAL_BREAST_CANCER_DN	59	ACTA2	59	ACTA2	M10605	16651414	Table 3S	Genes down-regulated in medullary breast cancer (MBC) relative to ductal breast cancer (DBD).	Homo sapiens	human	NA	NA
C2	CGP	BERTUCCI_MEDULLARY_VS_DUCTAL_BREAST_CANCER_DN	72	ACTG2	72	ACTG2	M10605	16651414	Table 3S	Genes down-regulated in medullary breast cancer (MBC) relative to ductal breast cancer (DBD).	Homo sapiens	human	NA	NA
C2	CGP	BERTUCCI_MEDULLARY_VS_DUCTAL_BREAST_CANCER_DN	87	ACTN1	87	ACTN1	M10605	16651414	Table 3S	Genes down-regulated in medullary breast cancer (MBC) relative to ductal breast cancer (DBD).	Homo sapiens	human	NA	NA
C2	CGP	BERTUCCI_MEDULLARY_VS_DUCTAL_BREAST_CANCER_DN	90	ACVR1	90	ACVR1	M10605	16651414	Table 3S	Genes down-regulated in medullary breast cancer (MBC) relative to ductal breast cancer (DBD).	Homo sapiens	human	NA	NA
C2	CGP	BERTUCCI_MEDULLARY_VS_DUCTAL_BREAST_CANCER_DN	8038	ADAM12	8038	ADAM12	M10605	16651414	Table 3S	Genes down-regulated in medullary breast cancer (MBC) relative to ductal breast cancer (DBD).	Homo sapiens	human	NA	NA
C2	CGP	BERTUCCI_MEDULLARY_VS_DUCTAL_BREAST_CANCER_DN	81792	ADAMTS12	81792	ADAMTS12	M10605	16651414	Table 3S	Genes down-regulated in medullary breast cancer (MBC) relative to ductal breast cancer (DBD).	Homo sapiens	human	NA	NA
C2	CGP	BERTUCCI_MEDULLARY_VS_DUCTAL_BREAST_CANCER_DN	10555	AGPAT2	10555	AGPAT2	M10605	16651414	Table 3S	Genes down-regulated in medullary breast cancer (MBC) relative to ductal breast cancer (DBD).	Homo sapiens	human	NA	NA
C2	CGP	BERTUCCI_MEDULLARY_VS_DUCTAL_BREAST_CANCER_DN	79026	AHNAK	79026	AHNAK	M10605	16651414	Table 3S	Genes down-regulated in medullary breast cancer (MBC) relative to ductal breast cancer (DBD).	Homo sapiens	human	NA	NA
C2	CGP	BERTUCCI_MEDULLARY_VS_DUCTAL_BREAST_CANCER_DN	55107	ANO1	55107	ANO1	M10605	16651414	Table 3S	Genes down-regulated in medullary breast cancer (MBC) relative to ductal breast cancer (DBD).	Homo sapiens	human	NA	NA
C2	CGP	BERTUCCI_MEDULLARY_VS_DUCTAL_BREAST_CANCER_DN	8639	AOC3	8639	AOC3	M10605	16651414	Table 3S	Genes down-regulated in medullary breast cancer (MBC) relative to ductal breast cancer (DBD).	Homo sapiens	human	NA	NA
C2	CGP	BERTUCCI_MEDULLARY_VS_DUCTAL_BREAST_CANCER_DN	84909	AOPEP	84909	AOPEP	M10605	16651414	Table 3S	Genes down-regulated in medullary breast cancer (MBC) relative to ductal breast cancer (DBD).	Homo sapiens	human	NA	NA
C2	CGP	BERTUCCI_MEDULLARY_VS_DUCTAL_BREAST_CANCER_DN	320	APBA1	320	APBA1	M10605	16651414	Table 3S	Genes down-regulated in medullary breast cancer (MBC) relative to ductal breast cancer (DBD).	Homo sapiens	human	NA	NA
C2	CGP	BERTUCCI_MEDULLARY_VS_DUCTAL_BREAST_CANCER_DN	358	AQP1	358	AQP1	M10605	16651414	Table 3S	Genes down-regulated in medullary breast cancer (MBC) relative to ductal breast cancer (DBD).	Homo sapiens	human	NA	NA
C2	CGP	BERTUCCI_MEDULLARY_VS_DUCTAL_BREAST_CANCER_DN	51062	ATL1	51062	ATL1	M10605	16651414	Table 3S	Genes down-regulated in medullary breast cancer (MBC) relative to ductal breast cancer (DBD).	Homo sapiens	human	NA	NA
C2	CGP	BERTUCCI_MEDULLARY_VS_DUCTAL_BREAST_CANCER_DN	84239	ATP13A4	84239	ATP13A4	M10605	16651414	Table 3S	Genes down-regulated in medullary breast cancer (MBC) relative to ductal breast cancer (DBD).	Homo sapiens	human	NA	NA
C2	CGP	BERTUCCI_MEDULLARY_VS_DUCTAL_BREAST_CANCER_DN	633	BGN	633	BGN	M10605	16651414	Table 3S	Genes down-regulated in medullary breast cancer (MBC) relative to ductal breast cancer (DBD).	Homo sapiens	human	NA	NA
C2	CGP	BERTUCCI_MEDULLARY_VS_DUCTAL_BREAST_CANCER_DN	91653	BOC	91653	BOC	M10605	16651414	Table 3S	Genes down-regulated in medullary breast cancer (MBC) relative to ductal breast cancer (DBD).	Homo sapiens	human	NA	NA
C2	CGP	BERTUCCI_MEDULLARY_VS_DUCTAL_BREAST_CANCER_DN	79703	C11orf80	79703	C11orf80	M10605	16651414	Table 3S	Genes down-regulated in medullary breast cancer (MBC) relative to ductal breast cancer (DBD).	Homo sapiens	human	NA	NA
C2	CGP	BERTUCCI_MEDULLARY_VS_DUCTAL_BREAST_CANCER_DN	79098	C1orf116	79098	C1orf116	M10605	16651414	Table 3S	Genes down-regulated in medullary breast cancer (MBC) relative to ductal breast cancer (DBD).	Homo sapiens	human	NA	NA
C2	CGP	BERTUCCI_MEDULLARY_VS_DUCTAL_BREAST_CANCER_DN	25943	C20orf194	25943	C20orf194	M10605	16651414	Table 3S	Genes down-regulated in medullary breast cancer (MBC) relative to ductal breast cancer (DBD).	Homo sapiens	human	NA	NA
C2	CGP	BERTUCCI_MEDULLARY_VS_DUCTAL_BREAST_CANCER_DN	57685	CACHD1	57685	CACHD1	M10605	16651414	Table 3S	Genes down-regulated in medullary breast cancer (MBC) relative to ductal breast cancer (DBD).	Homo sapiens	human	NA	NA
C2	CGP	BERTUCCI_MEDULLARY_VS_DUCTAL_BREAST_CANCER_DN	23705	CADM1	23705	CADM1	M10605	16651414	Table 3S	Genes down-regulated in medullary breast cancer (MBC) relative to ductal breast cancer (DBD).	Homo sapiens	human	NA	NA
C2	CGP	BERTUCCI_MEDULLARY_VS_DUCTAL_BREAST_CANCER_DN	800	CALD1	800	CALD1	M10605	16651414	Table 3S	Genes down-regulated in medullary breast cancer (MBC) relative to ductal breast cancer (DBD).	Homo sapiens	human	NA	NA
C2	CGP	BERTUCCI_MEDULLARY_VS_DUCTAL_BREAST_CANCER_DN	824	CAPN2	824	CAPN2	M10605	16651414	Table 3S	Genes down-regulated in medullary breast cancer (MBC) relative to ductal breast cancer (DBD).	Homo sapiens	human	NA	NA
C2	CGP	BERTUCCI_MEDULLARY_VS_DUCTAL_BREAST_CANCER_DN	726	CAPN5	726	CAPN5	M10605	16651414	Table 3S	Genes down-regulated in medullary breast cancer (MBC) relative to ductal breast cancer (DBD).	Homo sapiens	human	NA	NA
C2	CGP	BERTUCCI_MEDULLARY_VS_DUCTAL_BREAST_CANCER_DN	84270	CARD19	84270	CARD19	M10605	16651414	Table 3S	Genes down-regulated in medullary breast cancer (MBC) relative to ductal breast cancer (DBD).	Homo sapiens	human	NA	NA
C2	CGP	BERTUCCI_MEDULLARY_VS_DUCTAL_BREAST_CANCER_DN	728264	CARMN	728264	CARMN	M10605	16651414	Table 3S	Genes down-regulated in medullary breast cancer (MBC) relative to ductal breast cancer (DBD).	Homo sapiens	human	NA	NA
C2	CGP	BERTUCCI_MEDULLARY_VS_DUCTAL_BREAST_CANCER_DN	857	CAV1	857	CAV1	M10605	16651414	Table 3S	Genes down-regulated in medullary breast cancer (MBC) relative to ductal breast cancer (DBD).	Homo sapiens	human	NA	NA
C2	CGP	BERTUCCI_MEDULLARY_VS_DUCTAL_BREAST_CANCER_DN	284119	CAVIN1	284119	CAVIN1	M10605	16651414	Table 3S	Genes down-regulated in medullary breast cancer (MBC) relative to ductal breast cancer (DBD).	Homo sapiens	human	NA	NA
C2	CGP	BERTUCCI_MEDULLARY_VS_DUCTAL_BREAST_CANCER_DN	100506428	CBR3-AS1	100506428	CBR3-AS1	M10605	16651414	Table 3S	Genes down-regulated in medullary breast cancer (MBC) relative to ductal breast cancer (DBD).	Homo sapiens	human	NA	NA
C2	CGP	BERTUCCI_MEDULLARY_VS_DUCTAL_BREAST_CANCER_DN	80071	CCDC15	80071	CCDC15	M10605	16651414	Table 3S	Genes down-regulated in medullary breast cancer (MBC) relative to ductal breast cancer (DBD).	Homo sapiens	human	NA	NA
C2	CGP	BERTUCCI_MEDULLARY_VS_DUCTAL_BREAST_CANCER_DN	975	CD81	975	CD81	M10605	16651414	Table 3S	Genes down-regulated in medullary breast cancer (MBC) relative to ductal breast cancer (DBD).	Homo sapiens	human	NA	NA
C2	CGP	BERTUCCI_MEDULLARY_VS_DUCTAL_BREAST_CANCER_DN	95681	CEP41	95681	CEP41	M10605	16651414	Table 3S	Genes down-regulated in medullary breast cancer (MBC) relative to ductal breast cancer (DBD).	Homo sapiens	human	NA	NA
C2	CGP	BERTUCCI_MEDULLARY_VS_DUCTAL_BREAST_CANCER_DN	51652	CHMP3	51652	CHMP3	M10605	16651414	Table 3S	Genes down-regulated in medullary breast cancer (MBC) relative to ductal breast cancer (DBD).	Homo sapiens	human	NA	NA
C2	CGP	BERTUCCI_MEDULLARY_VS_DUCTAL_BREAST_CANCER_DN	149111	CNIH3	149111	CNIH3	M10605	16651414	Table 3S	Genes down-regulated in medullary breast cancer (MBC) relative to ductal breast cancer (DBD).	Homo sapiens	human	NA	NA
C2	CGP	BERTUCCI_MEDULLARY_VS_DUCTAL_BREAST_CANCER_DN	1265	CNN2	1265	CNN2	M10605	16651414	Table 3S	Genes down-regulated in medullary breast cancer (MBC) relative to ductal breast cancer (DBD).	Homo sapiens	human	NA	NA
C2	CGP	BERTUCCI_MEDULLARY_VS_DUCTAL_BREAST_CANCER_DN	245812	CNPY4	245812	CNPY4	M10605	16651414	Table 3S	Genes down-regulated in medullary breast cancer (MBC) relative to ductal breast cancer (DBD).	Homo sapiens	human	NA	NA
C2	CGP	BERTUCCI_MEDULLARY_VS_DUCTAL_BREAST_CANCER_DN	1295	COL8A1	1295	COL8A1	M10605	16651414	Table 3S	Genes down-regulated in medullary breast cancer (MBC) relative to ductal breast cancer (DBD).	Homo sapiens	human	NA	NA
C2	CGP	BERTUCCI_MEDULLARY_VS_DUCTAL_BREAST_CANCER_DN	10920	COPS8	10920	COPS8	M10605	16651414	Table 3S	Genes down-regulated in medullary breast cancer (MBC) relative to ductal breast cancer (DBD).	Homo sapiens	human	NA	NA
C2	CGP	BERTUCCI_MEDULLARY_VS_DUCTAL_BREAST_CANCER_DN	51226	COPZ2	51226	COPZ2	M10605	16651414	Table 3S	Genes down-regulated in medullary breast cancer (MBC) relative to ductal breast cancer (DBD).	Homo sapiens	human	NA	NA
C2	CGP	BERTUCCI_MEDULLARY_VS_DUCTAL_BREAST_CANCER_DN	1501	CTNND2	1501	CTNND2	M10605	16651414	Table 3S	Genes down-regulated in medullary breast cancer (MBC) relative to ductal breast cancer (DBD).	Homo sapiens	human	NA	NA
C2	CGP	BERTUCCI_MEDULLARY_VS_DUCTAL_BREAST_CANCER_DN	1524	CX3CR1	1524	CX3CR1	M10605	16651414	Table 3S	Genes down-regulated in medullary breast cancer (MBC) relative to ductal breast cancer (DBD).	Homo sapiens	human	NA	NA
C2	CGP	BERTUCCI_MEDULLARY_VS_DUCTAL_BREAST_CANCER_DN	23002	DAAM1	23002	DAAM1	M10605	16651414	Table 3S	Genes down-regulated in medullary breast cancer (MBC) relative to ductal breast cancer (DBD).	Homo sapiens	human	NA	NA
C2	CGP	BERTUCCI_MEDULLARY_VS_DUCTAL_BREAST_CANCER_DN	147906	DACT3	147906	DACT3	M10605	16651414	Table 3S	Genes down-regulated in medullary breast cancer (MBC) relative to ductal breast cancer (DBD).	Homo sapiens	human	NA	NA
C2	CGP	BERTUCCI_MEDULLARY_VS_DUCTAL_BREAST_CANCER_DN	23576	DDAH1	23576	DDAH1	M10605	16651414	Table 3S	Genes down-regulated in medullary breast cancer (MBC) relative to ductal breast cancer (DBD).	Homo sapiens	human	NA	NA
C2	CGP	BERTUCCI_MEDULLARY_VS_DUCTAL_BREAST_CANCER_DN	4921	DDR2	4921	DDR2	M10605	16651414	Table 3S	Genes down-regulated in medullary breast cancer (MBC) relative to ductal breast cancer (DBD).	Homo sapiens	human	NA	NA
C2	CGP	BERTUCCI_MEDULLARY_VS_DUCTAL_BREAST_CANCER_DN	138311	DIPK1B	138311	DIPK1B	M10605	16651414	Table 3S	Genes down-regulated in medullary breast cancer (MBC) relative to ductal breast cancer (DBD).	Homo sapiens	human	NA	NA
C2	CGP	BERTUCCI_MEDULLARY_VS_DUCTAL_BREAST_CANCER_DN	10395	DLC1	10395	DLC1	M10605	16651414	Table 3S	Genes down-regulated in medullary breast cancer (MBC) relative to ductal breast cancer (DBD).	Homo sapiens	human	NA	NA
C2	CGP	BERTUCCI_MEDULLARY_VS_DUCTAL_BREAST_CANCER_DN	1907	EDN2	1907	EDN2	M10605	16651414	Table 3S	Genes down-regulated in medullary breast cancer (MBC) relative to ductal breast cancer (DBD).	Homo sapiens	human	NA	NA
C2	CGP	BERTUCCI_MEDULLARY_VS_DUCTAL_BREAST_CANCER_DN	1909	EDNRA	1909	EDNRA	M10605	16651414	Table 3S	Genes down-regulated in medullary breast cancer (MBC) relative to ductal breast cancer (DBD).	Homo sapiens	human	NA	NA
C2	CGP	BERTUCCI_MEDULLARY_VS_DUCTAL_BREAST_CANCER_DN	1944	EFNA3	1944	EFNA3	M10605	16651414	Table 3S	Genes down-regulated in medullary breast cancer (MBC) relative to ductal breast cancer (DBD).	Homo sapiens	human	NA	NA
C2	CGP	BERTUCCI_MEDULLARY_VS_DUCTAL_BREAST_CANCER_DN	22979	EFR3B	22979	EFR3B	M10605	16651414	Table 3S	Genes down-regulated in medullary breast cancer (MBC) relative to ductal breast cancer (DBD).	Homo sapiens	human	NA	NA
C2	CGP	BERTUCCI_MEDULLARY_VS_DUCTAL_BREAST_CANCER_DN	222223	ELAPOR2	222223	ELAPOR2	M10605	16651414	Table 3S	Genes down-regulated in medullary breast cancer (MBC) relative to ductal breast cancer (DBD).	Homo sapiens	human	NA	NA
C2	CGP	BERTUCCI_MEDULLARY_VS_DUCTAL_BREAST_CANCER_DN	55831	EMC3	55831	EMC3	M10605	16651414	Table 3S	Genes down-regulated in medullary breast cancer (MBC) relative to ductal breast cancer (DBD).	Homo sapiens	human	NA	NA
C2	CGP	BERTUCCI_MEDULLARY_VS_DUCTAL_BREAST_CANCER_DN	23052	ENDOD1	23052	ENDOD1	M10605	16651414	Table 3S	Genes down-regulated in medullary breast cancer (MBC) relative to ductal breast cancer (DBD).	Homo sapiens	human	NA	NA
C2	CGP	BERTUCCI_MEDULLARY_VS_DUCTAL_BREAST_CANCER_DN	5167	ENPP1	5167	ENPP1	M10605	16651414	Table 3S	Genes down-regulated in medullary breast cancer (MBC) relative to ductal breast cancer (DBD).	Homo sapiens	human	NA	NA
C2	CGP	BERTUCCI_MEDULLARY_VS_DUCTAL_BREAST_CANCER_DN	2042	EPHA3	2042	EPHA3	M10605	16651414	Table 3S	Genes down-regulated in medullary breast cancer (MBC) relative to ductal breast cancer (DBD).	Homo sapiens	human	NA	NA
C2	CGP	BERTUCCI_MEDULLARY_VS_DUCTAL_BREAST_CANCER_DN	2066	ERBB4	2066	ERBB4	M10605	16651414	Table 3S	Genes down-regulated in medullary breast cancer (MBC) relative to ductal breast cancer (DBD).	Homo sapiens	human	NA	NA
C2	CGP	BERTUCCI_MEDULLARY_VS_DUCTAL_BREAST_CANCER_DN	2135	EXTL2	2135	EXTL2	M10605	16651414	Table 3S	Genes down-regulated in medullary breast cancer (MBC) relative to ductal breast cancer (DBD).	Homo sapiens	human	NA	NA
C2	CGP	BERTUCCI_MEDULLARY_VS_DUCTAL_BREAST_CANCER_DN	116151	FAM210B	116151	FAM210B	M10605	16651414	Table 3S	Genes down-regulated in medullary breast cancer (MBC) relative to ductal breast cancer (DBD).	Homo sapiens	human	NA	NA
C2	CGP	BERTUCCI_MEDULLARY_VS_DUCTAL_BREAST_CANCER_DN	2191	FAP	2191	FAP	M10605	16651414	Table 3S	Genes down-regulated in medullary breast cancer (MBC) relative to ductal breast cancer (DBD).	Homo sapiens	human	NA	NA
C2	CGP	BERTUCCI_MEDULLARY_VS_DUCTAL_BREAST_CANCER_DN	114907	FBXO32	114907	FBXO32	M10605	16651414	Table 3S	Genes down-regulated in medullary breast cancer (MBC) relative to ductal breast cancer (DBD).	Homo sapiens	human	NA	NA
C2	CGP	BERTUCCI_MEDULLARY_VS_DUCTAL_BREAST_CANCER_DN	26190	FBXW2	26190	FBXW2	M10605	16651414	Table 3S	Genes down-regulated in medullary breast cancer (MBC) relative to ductal breast cancer (DBD).	Homo sapiens	human	NA	NA
C2	CGP	BERTUCCI_MEDULLARY_VS_DUCTAL_BREAST_CANCER_DN	10979	FERMT2	10979	FERMT2	M10605	16651414	Table 3S	Genes down-regulated in medullary breast cancer (MBC) relative to ductal breast cancer (DBD).	Homo sapiens	human	NA	NA
C2	CGP	BERTUCCI_MEDULLARY_VS_DUCTAL_BREAST_CANCER_DN	2273	FHL1	2273	FHL1	M10605	16651414	Table 3S	Genes down-regulated in medullary breast cancer (MBC) relative to ductal breast cancer (DBD).	Homo sapiens	human	NA	NA
C2	CGP	BERTUCCI_MEDULLARY_VS_DUCTAL_BREAST_CANCER_DN	11328	FKBP9	11328	FKBP9	M10605	16651414	Table 3S	Genes down-regulated in medullary breast cancer (MBC) relative to ductal breast cancer (DBD).	Homo sapiens	human	NA	NA
C2	CGP	BERTUCCI_MEDULLARY_VS_DUCTAL_BREAST_CANCER_DN	2316	FLNA	2316	FLNA	M10605	16651414	Table 3S	Genes down-regulated in medullary breast cancer (MBC) relative to ductal breast cancer (DBD).	Homo sapiens	human	NA	NA
C2	CGP	BERTUCCI_MEDULLARY_VS_DUCTAL_BREAST_CANCER_DN	2318	FLNC	2318	FLNC	M10605	16651414	Table 3S	Genes down-regulated in medullary breast cancer (MBC) relative to ductal breast cancer (DBD).	Homo sapiens	human	NA	NA
C2	CGP	BERTUCCI_MEDULLARY_VS_DUCTAL_BREAST_CANCER_DN	11167	FSTL1	11167	FSTL1	M10605	16651414	Table 3S	Genes down-regulated in medullary breast cancer (MBC) relative to ductal breast cancer (DBD).	Homo sapiens	human	NA	NA
C2	CGP	BERTUCCI_MEDULLARY_VS_DUCTAL_BREAST_CANCER_DN	2817	GPC1	2817	GPC1	M10605	16651414	Table 3S	Genes down-regulated in medullary breast cancer (MBC) relative to ductal breast cancer (DBD).	Homo sapiens	human	NA	NA
C2	CGP	BERTUCCI_MEDULLARY_VS_DUCTAL_BREAST_CANCER_DN	2938	GSTA1	2938	GSTA1	M10605	16651414	Table 3S	Genes down-regulated in medullary breast cancer (MBC) relative to ductal breast cancer (DBD).	Homo sapiens	human	NA	NA
C2	CGP	BERTUCCI_MEDULLARY_VS_DUCTAL_BREAST_CANCER_DN	2969	GTF2I	2969	GTF2I	M10605	16651414	Table 3S	Genes down-regulated in medullary breast cancer (MBC) relative to ductal breast cancer (DBD).	Homo sapiens	human	NA	NA
C2	CGP	BERTUCCI_MEDULLARY_VS_DUCTAL_BREAST_CANCER_DN	2977	GUCY1A2	2977	GUCY1A2	M10605	16651414	Table 3S	Genes down-regulated in medullary breast cancer (MBC) relative to ductal breast cancer (DBD).	Homo sapiens	human	NA	NA
C2	CGP	BERTUCCI_MEDULLARY_VS_DUCTAL_BREAST_CANCER_DN	283120	H19	283120	H19	M10605	16651414	Table 3S	Genes down-regulated in medullary breast cancer (MBC) relative to ductal breast cancer (DBD).	Homo sapiens	human	NA	NA
C2	CGP	BERTUCCI_MEDULLARY_VS_DUCTAL_BREAST_CANCER_DN	8334	H2AC6	8334	H2AC6	M10605	16651414	Table 3S	Genes down-regulated in medullary breast cancer (MBC) relative to ductal breast cancer (DBD).	Homo sapiens	human	NA	NA
C2	CGP	BERTUCCI_MEDULLARY_VS_DUCTAL_BREAST_CANCER_DN	3012	H2AC8	3012	H2AC8	M10605	16651414	Table 3S	Genes down-regulated in medullary breast cancer (MBC) relative to ductal breast cancer (DBD).	Homo sapiens	human	NA	NA
C2	CGP	BERTUCCI_MEDULLARY_VS_DUCTAL_BREAST_CANCER_DN	8362	H4C12	8362	H4C12	M10605	16651414	Table 3S	Genes down-regulated in medullary breast cancer (MBC) relative to ductal breast cancer (DBD).	Homo sapiens	human	NA	NA
C2	CGP	BERTUCCI_MEDULLARY_VS_DUCTAL_BREAST_CANCER_DN	8365	H4C8	8365	H4C8	M10605	16651414	Table 3S	Genes down-regulated in medullary breast cancer (MBC) relative to ductal breast cancer (DBD).	Homo sapiens	human	NA	NA
C2	CGP	BERTUCCI_MEDULLARY_VS_DUCTAL_BREAST_CANCER_DN	3339	HSPG2	3339	HSPG2	M10605	16651414	Table 3S	Genes down-regulated in medullary breast cancer (MBC) relative to ductal breast cancer (DBD).	Homo sapiens	human	NA	NA
C2	CGP	BERTUCCI_MEDULLARY_VS_DUCTAL_BREAST_CANCER_DN	10335	IRAG1	10335	IRAG1	M10605	16651414	Table 3S	Genes down-regulated in medullary breast cancer (MBC) relative to ductal breast cancer (DBD).	Homo sapiens	human	NA	NA
C2	CGP	BERTUCCI_MEDULLARY_VS_DUCTAL_BREAST_CANCER_DN	3693	ITGB5	3693	ITGB5	M10605	16651414	Table 3S	Genes down-regulated in medullary breast cancer (MBC) relative to ductal breast cancer (DBD).	Homo sapiens	human	NA	NA
C2	CGP	BERTUCCI_MEDULLARY_VS_DUCTAL_BREAST_CANCER_DN	25959	KANK2	25959	KANK2	M10605	16651414	Table 3S	Genes down-regulated in medullary breast cancer (MBC) relative to ductal breast cancer (DBD).	Homo sapiens	human	NA	NA
C2	CGP	BERTUCCI_MEDULLARY_VS_DUCTAL_BREAST_CANCER_DN	84056	KATNAL1	84056	KATNAL1	M10605	16651414	Table 3S	Genes down-regulated in medullary breast cancer (MBC) relative to ductal breast cancer (DBD).	Homo sapiens	human	NA	NA
C2	CGP	BERTUCCI_MEDULLARY_VS_DUCTAL_BREAST_CANCER_DN	3779	KCNMB1	3779	KCNMB1	M10605	16651414	Table 3S	Genes down-regulated in medullary breast cancer (MBC) relative to ductal breast cancer (DBD).	Homo sapiens	human	NA	NA
C2	CGP	BERTUCCI_MEDULLARY_VS_DUCTAL_BREAST_CANCER_DN	284252	KCTD1	284252	KCTD1	M10605	16651414	Table 3S	Genes down-regulated in medullary breast cancer (MBC) relative to ductal breast cancer (DBD).	Homo sapiens	human	NA	NA
C2	CGP	BERTUCCI_MEDULLARY_VS_DUCTAL_BREAST_CANCER_DN	57498	KIDINS220	57498	KIDINS220	M10605	16651414	Table 3S	Genes down-regulated in medullary breast cancer (MBC) relative to ductal breast cancer (DBD).	Homo sapiens	human	NA	NA
C2	CGP	BERTUCCI_MEDULLARY_VS_DUCTAL_BREAST_CANCER_DN	23008	KLHDC10	23008	KLHDC10	M10605	16651414	Table 3S	Genes down-regulated in medullary breast cancer (MBC) relative to ductal breast cancer (DBD).	Homo sapiens	human	NA	NA
C2	CGP	BERTUCCI_MEDULLARY_VS_DUCTAL_BREAST_CANCER_DN	3908	LAMA2	3908	LAMA2	M10605	16651414	Table 3S	Genes down-regulated in medullary breast cancer (MBC) relative to ductal breast cancer (DBD).	Homo sapiens	human	NA	NA
C2	CGP	BERTUCCI_MEDULLARY_VS_DUCTAL_BREAST_CANCER_DN	29094	LGALSL	29094	LGALSL	M10605	16651414	Table 3S	Genes down-regulated in medullary breast cancer (MBC) relative to ductal breast cancer (DBD).	Homo sapiens	human	NA	NA
C2	CGP	BERTUCCI_MEDULLARY_VS_DUCTAL_BREAST_CANCER_DN	59352	LGR6	59352	LGR6	M10605	16651414	Table 3S	Genes down-regulated in medullary breast cancer (MBC) relative to ductal breast cancer (DBD).	Homo sapiens	human	NA	NA
C2	CGP	BERTUCCI_MEDULLARY_VS_DUCTAL_BREAST_CANCER_DN	55679	LIMS2	55679	LIMS2	M10605	16651414	Table 3S	Genes down-regulated in medullary breast cancer (MBC) relative to ductal breast cancer (DBD).	Homo sapiens	human	NA	NA
C2	CGP	BERTUCCI_MEDULLARY_VS_DUCTAL_BREAST_CANCER_DN	79727	LIN28A	79727	LIN28A	M10605	16651414	Table 3S	Genes down-regulated in medullary breast cancer (MBC) relative to ductal breast cancer (DBD).	Homo sapiens	human	NA	NA
C2	CGP	BERTUCCI_MEDULLARY_VS_DUCTAL_BREAST_CANCER_DN	29995	LMCD1	29995	LMCD1	M10605	16651414	Table 3S	Genes down-regulated in medullary breast cancer (MBC) relative to ductal breast cancer (DBD).	Homo sapiens	human	NA	NA
C2	CGP	BERTUCCI_MEDULLARY_VS_DUCTAL_BREAST_CANCER_DN	654342	LSP1P4	654342	LSP1P4	M10605	16651414	Table 3S	Genes down-regulated in medullary breast cancer (MBC) relative to ductal breast cancer (DBD).	Homo sapiens	human	NA	NA
C2	CGP	BERTUCCI_MEDULLARY_VS_DUCTAL_BREAST_CANCER_DN	645166	LSP1P5	645166	LSP1P5	M10605	16651414	Table 3S	Genes down-regulated in medullary breast cancer (MBC) relative to ductal breast cancer (DBD).	Homo sapiens	human	NA	NA
C2	CGP	BERTUCCI_MEDULLARY_VS_DUCTAL_BREAST_CANCER_DN	260425	MAGI3	260425	MAGI3	M10605	16651414	Table 3S	Genes down-regulated in medullary breast cancer (MBC) relative to ductal breast cancer (DBD).	Homo sapiens	human	NA	NA
C2	CGP	BERTUCCI_MEDULLARY_VS_DUCTAL_BREAST_CANCER_DN	5598	MAPK7	5598	MAPK7	M10605	16651414	Table 3S	Genes down-regulated in medullary breast cancer (MBC) relative to ductal breast cancer (DBD).	Homo sapiens	human	NA	NA
C2	CGP	BERTUCCI_MEDULLARY_VS_DUCTAL_BREAST_CANCER_DN	129642	MBOAT2	129642	MBOAT2	M10605	16651414	Table 3S	Genes down-regulated in medullary breast cancer (MBC) relative to ductal breast cancer (DBD).	Homo sapiens	human	NA	NA
C2	CGP	BERTUCCI_MEDULLARY_VS_DUCTAL_BREAST_CANCER_DN	4188	MDFI	4188	MDFI	M10605	16651414	Table 3S	Genes down-regulated in medullary breast cancer (MBC) relative to ductal breast cancer (DBD).	Homo sapiens	human	NA	NA
C2	CGP	BERTUCCI_MEDULLARY_VS_DUCTAL_BREAST_CANCER_DN	93380	MMGT1	93380	MMGT1	M10605	16651414	Table 3S	Genes down-regulated in medullary breast cancer (MBC) relative to ductal breast cancer (DBD).	Homo sapiens	human	NA	NA
C2	CGP	BERTUCCI_MEDULLARY_VS_DUCTAL_BREAST_CANCER_DN	23164	MPRIP	23164	MPRIP	M10605	16651414	Table 3S	Genes down-regulated in medullary breast cancer (MBC) relative to ductal breast cancer (DBD).	Homo sapiens	human	NA	NA
C2	CGP	BERTUCCI_MEDULLARY_VS_DUCTAL_BREAST_CANCER_DN	253827	MSRB3	253827	MSRB3	M10605	16651414	Table 3S	Genes down-regulated in medullary breast cancer (MBC) relative to ductal breast cancer (DBD).	Homo sapiens	human	NA	NA
C2	CGP	BERTUCCI_MEDULLARY_VS_DUCTAL_BREAST_CANCER_DN	9788	MTSS1	9788	MTSS1	M10605	16651414	Table 3S	Genes down-regulated in medullary breast cancer (MBC) relative to ductal breast cancer (DBD).	Homo sapiens	human	NA	NA
C2	CGP	BERTUCCI_MEDULLARY_VS_DUCTAL_BREAST_CANCER_DN	439921	MXRA7	439921	MXRA7	M10605	16651414	Table 3S	Genes down-regulated in medullary breast cancer (MBC) relative to ductal breast cancer (DBD).	Homo sapiens	human	NA	NA
C2	CGP	BERTUCCI_MEDULLARY_VS_DUCTAL_BREAST_CANCER_DN	54587	MXRA8	54587	MXRA8	M10605	16651414	Table 3S	Genes down-regulated in medullary breast cancer (MBC) relative to ductal breast cancer (DBD).	Homo sapiens	human	NA	NA
C2	CGP	BERTUCCI_MEDULLARY_VS_DUCTAL_BREAST_CANCER_DN	4628	MYH10	4628	MYH10	M10605	16651414	Table 3S	Genes down-regulated in medullary breast cancer (MBC) relative to ductal breast cancer (DBD).	Homo sapiens	human	NA	NA
C2	CGP	BERTUCCI_MEDULLARY_VS_DUCTAL_BREAST_CANCER_DN	4627	MYH9	4627	MYH9	M10605	16651414	Table 3S	Genes down-regulated in medullary breast cancer (MBC) relative to ductal breast cancer (DBD).	Homo sapiens	human	NA	NA
C2	CGP	BERTUCCI_MEDULLARY_VS_DUCTAL_BREAST_CANCER_DN	10398	MYL9	10398	MYL9	M10605	16651414	Table 3S	Genes down-regulated in medullary breast cancer (MBC) relative to ductal breast cancer (DBD).	Homo sapiens	human	NA	NA
C2	CGP	BERTUCCI_MEDULLARY_VS_DUCTAL_BREAST_CANCER_DN	4638	MYLK	4638	MYLK	M10605	16651414	Table 3S	Genes down-regulated in medullary breast cancer (MBC) relative to ductal breast cancer (DBD).	Homo sapiens	human	NA	NA
C2	CGP	BERTUCCI_MEDULLARY_VS_DUCTAL_BREAST_CANCER_DN	89795	NAV3	89795	NAV3	M10605	16651414	Table 3S	Genes down-regulated in medullary breast cancer (MBC) relative to ductal breast cancer (DBD).	Homo sapiens	human	NA	NA
C2	CGP	BERTUCCI_MEDULLARY_VS_DUCTAL_BREAST_CANCER_DN	8648	NCOA1	8648	NCOA1	M10605	16651414	Table 3S	Genes down-regulated in medullary breast cancer (MBC) relative to ductal breast cancer (DBD).	Homo sapiens	human	NA	NA
C2	CGP	BERTUCCI_MEDULLARY_VS_DUCTAL_BREAST_CANCER_DN	4723	NDUFV1	4723	NDUFV1	M10605	16651414	Table 3S	Genes down-regulated in medullary breast cancer (MBC) relative to ductal breast cancer (DBD).	Homo sapiens	human	NA	NA
C2	CGP	BERTUCCI_MEDULLARY_VS_DUCTAL_BREAST_CANCER_DN	29922	NME7	29922	NME7	M10605	16651414	Table 3S	Genes down-regulated in medullary breast cancer (MBC) relative to ductal breast cancer (DBD).	Homo sapiens	human	NA	NA
C2	CGP	BERTUCCI_MEDULLARY_VS_DUCTAL_BREAST_CANCER_DN	647979	NORAD	647979	NORAD	M10605	16651414	Table 3S	Genes down-regulated in medullary breast cancer (MBC) relative to ductal breast cancer (DBD).	Homo sapiens	human	NA	NA
C2	CGP	BERTUCCI_MEDULLARY_VS_DUCTAL_BREAST_CANCER_DN	115677	NOSTRIN	115677	NOSTRIN	M10605	16651414	Table 3S	Genes down-regulated in medullary breast cancer (MBC) relative to ductal breast cancer (DBD).	Homo sapiens	human	NA	NA
C2	CGP	BERTUCCI_MEDULLARY_VS_DUCTAL_BREAST_CANCER_DN	4882	NPR2	4882	NPR2	M10605	16651414	Table 3S	Genes down-regulated in medullary breast cancer (MBC) relative to ductal breast cancer (DBD).	Homo sapiens	human	NA	NA
C2	CGP	BERTUCCI_MEDULLARY_VS_DUCTAL_BREAST_CANCER_DN	4883	NPR3	4883	NPR3	M10605	16651414	Table 3S	Genes down-regulated in medullary breast cancer (MBC) relative to ductal breast cancer (DBD).	Homo sapiens	human	NA	NA
C2	CGP	BERTUCCI_MEDULLARY_VS_DUCTAL_BREAST_CANCER_DN	23363	OBSL1	23363	OBSL1	M10605	16651414	Table 3S	Genes down-regulated in medullary breast cancer (MBC) relative to ductal breast cancer (DBD).	Homo sapiens	human	NA	NA
C2	CGP	BERTUCCI_MEDULLARY_VS_DUCTAL_BREAST_CANCER_DN	445815	PALM2AKAP2	445815	PALM2AKAP2	M10605	16651414	Table 3S	Genes down-regulated in medullary breast cancer (MBC) relative to ductal breast cancer (DBD).	Homo sapiens	human	NA	NA
C2	CGP	BERTUCCI_MEDULLARY_VS_DUCTAL_BREAST_CANCER_DN	55742	PARVA	55742	PARVA	M10605	16651414	Table 3S	Genes down-regulated in medullary breast cancer (MBC) relative to ductal breast cancer (DBD).	Homo sapiens	human	NA	NA
C2	CGP	BERTUCCI_MEDULLARY_VS_DUCTAL_BREAST_CANCER_DN	54510	PCDH18	54510	PCDH18	M10605	16651414	Table 3S	Genes down-regulated in medullary breast cancer (MBC) relative to ductal breast cancer (DBD).	Homo sapiens	human	NA	NA
C2	CGP	BERTUCCI_MEDULLARY_VS_DUCTAL_BREAST_CANCER_DN	8654	PDE5A	8654	PDE5A	M10605	16651414	Table 3S	Genes down-regulated in medullary breast cancer (MBC) relative to ductal breast cancer (DBD).	Homo sapiens	human	NA	NA
C2	CGP	BERTUCCI_MEDULLARY_VS_DUCTAL_BREAST_CANCER_DN	80310	PDGFD	80310	PDGFD	M10605	16651414	Table 3S	Genes down-regulated in medullary breast cancer (MBC) relative to ductal breast cancer (DBD).	Homo sapiens	human	NA	NA
C2	CGP	BERTUCCI_MEDULLARY_VS_DUCTAL_BREAST_CANCER_DN	64065	PERP	64065	PERP	M10605	16651414	Table 3S	Genes down-regulated in medullary breast cancer (MBC) relative to ductal breast cancer (DBD).	Homo sapiens	human	NA	NA
C2	CGP	BERTUCCI_MEDULLARY_VS_DUCTAL_BREAST_CANCER_DN	8301	PICALM	8301	PICALM	M10605	16651414	Table 3S	Genes down-regulated in medullary breast cancer (MBC) relative to ductal breast cancer (DBD).	Homo sapiens	human	NA	NA
C2	CGP	BERTUCCI_MEDULLARY_VS_DUCTAL_BREAST_CANCER_DN	57048	PLSCR3	57048	PLSCR3	M10605	16651414	Table 3S	Genes down-regulated in medullary breast cancer (MBC) relative to ductal breast cancer (DBD).	Homo sapiens	human	NA	NA
C2	CGP	BERTUCCI_MEDULLARY_VS_DUCTAL_BREAST_CANCER_DN	84152	PPP1R1B	84152	PPP1R1B	M10605	16651414	Table 3S	Genes down-regulated in medullary breast cancer (MBC) relative to ductal breast cancer (DBD).	Homo sapiens	human	NA	NA
C2	CGP	BERTUCCI_MEDULLARY_VS_DUCTAL_BREAST_CANCER_DN	144165	PRICKLE1	144165	PRICKLE1	M10605	16651414	Table 3S	Genes down-regulated in medullary breast cancer (MBC) relative to ductal breast cancer (DBD).	Homo sapiens	human	NA	NA
C2	CGP	BERTUCCI_MEDULLARY_VS_DUCTAL_BREAST_CANCER_DN	5784	PTPN14	5784	PTPN14	M10605	16651414	Table 3S	Genes down-regulated in medullary breast cancer (MBC) relative to ductal breast cancer (DBD).	Homo sapiens	human	NA	NA
C2	CGP	BERTUCCI_MEDULLARY_VS_DUCTAL_BREAST_CANCER_DN	11099	PTPN21	11099	PTPN21	M10605	16651414	Table 3S	Genes down-regulated in medullary breast cancer (MBC) relative to ductal breast cancer (DBD).	Homo sapiens	human	NA	NA
C2	CGP	BERTUCCI_MEDULLARY_VS_DUCTAL_BREAST_CANCER_DN	5803	PTPRZ1	5803	PTPRZ1	M10605	16651414	Table 3S	Genes down-regulated in medullary breast cancer (MBC) relative to ductal breast cancer (DBD).	Homo sapiens	human	NA	NA
C2	CGP	BERTUCCI_MEDULLARY_VS_DUCTAL_BREAST_CANCER_DN	23637	RABGAP1	23637	RABGAP1	M10605	16651414	Table 3S	Genes down-regulated in medullary breast cancer (MBC) relative to ductal breast cancer (DBD).	Homo sapiens	human	NA	NA
C2	CGP	BERTUCCI_MEDULLARY_VS_DUCTAL_BREAST_CANCER_DN	1827	RCAN1	1827	RCAN1	M10605	16651414	Table 3S	Genes down-regulated in medullary breast cancer (MBC) relative to ductal breast cancer (DBD).	Homo sapiens	human	NA	NA
C2	CGP	BERTUCCI_MEDULLARY_VS_DUCTAL_BREAST_CANCER_DN	359845	RFLNB	359845	RFLNB	M10605	16651414	Table 3S	Genes down-regulated in medullary breast cancer (MBC) relative to ductal breast cancer (DBD).	Homo sapiens	human	NA	NA
C2	CGP	BERTUCCI_MEDULLARY_VS_DUCTAL_BREAST_CANCER_DN	5999	RGS4	5999	RGS4	M10605	16651414	Table 3S	Genes down-regulated in medullary breast cancer (MBC) relative to ductal breast cancer (DBD).	Homo sapiens	human	NA	NA
C2	CGP	BERTUCCI_MEDULLARY_VS_DUCTAL_BREAST_CANCER_DN	8490	RGS5	8490	RGS5	M10605	16651414	Table 3S	Genes down-regulated in medullary breast cancer (MBC) relative to ductal breast cancer (DBD).	Homo sapiens	human	NA	NA
C2	CGP	BERTUCCI_MEDULLARY_VS_DUCTAL_BREAST_CANCER_DN	6016	RIT1	6016	RIT1	M10605	16651414	Table 3S	Genes down-regulated in medullary breast cancer (MBC) relative to ductal breast cancer (DBD).	Homo sapiens	human	NA	NA
C2	CGP	BERTUCCI_MEDULLARY_VS_DUCTAL_BREAST_CANCER_DN	57142	RTN4	57142	RTN4	M10605	16651414	Table 3S	Genes down-regulated in medullary breast cancer (MBC) relative to ductal breast cancer (DBD).	Homo sapiens	human	NA	NA
C2	CGP	BERTUCCI_MEDULLARY_VS_DUCTAL_BREAST_CANCER_DN	861	RUNX1	861	RUNX1	M10605	16651414	Table 3S	Genes down-regulated in medullary breast cancer (MBC) relative to ductal breast cancer (DBD).	Homo sapiens	human	NA	NA
C2	CGP	BERTUCCI_MEDULLARY_VS_DUCTAL_BREAST_CANCER_DN	60485	SAV1	60485	SAV1	M10605	16651414	Table 3S	Genes down-regulated in medullary breast cancer (MBC) relative to ductal breast cancer (DBD).	Homo sapiens	human	NA	NA
C2	CGP	BERTUCCI_MEDULLARY_VS_DUCTAL_BREAST_CANCER_DN	9037	SEMA5A	9037	SEMA5A	M10605	16651414	Table 3S	Genes down-regulated in medullary breast cancer (MBC) relative to ductal breast cancer (DBD).	Homo sapiens	human	NA	NA
C2	CGP	BERTUCCI_MEDULLARY_VS_DUCTAL_BREAST_CANCER_DN	9644	SH3PXD2A	9644	SH3PXD2A	M10605	16651414	Table 3S	Genes down-regulated in medullary breast cancer (MBC) relative to ductal breast cancer (DBD).	Homo sapiens	human	NA	NA
C2	CGP	BERTUCCI_MEDULLARY_VS_DUCTAL_BREAST_CANCER_DN	6508	SLC4A3	6508	SLC4A3	M10605	16651414	Table 3S	Genes down-regulated in medullary breast cancer (MBC) relative to ductal breast cancer (DBD).	Homo sapiens	human	NA	NA
C2	CGP	BERTUCCI_MEDULLARY_VS_DUCTAL_BREAST_CANCER_DN	6586	SLIT3	6586	SLIT3	M10605	16651414	Table 3S	Genes down-regulated in medullary breast cancer (MBC) relative to ductal breast cancer (DBD).	Homo sapiens	human	NA	NA
C2	CGP	BERTUCCI_MEDULLARY_VS_DUCTAL_BREAST_CANCER_DN	128710	SLX4IP	128710	SLX4IP	M10605	16651414	Table 3S	Genes down-regulated in medullary breast cancer (MBC) relative to ductal breast cancer (DBD).	Homo sapiens	human	NA	NA
C2	CGP	BERTUCCI_MEDULLARY_VS_DUCTAL_BREAST_CANCER_DN	399668	SMIM10L2A	399668	SMIM10L2A	M10605	16651414	Table 3S	Genes down-regulated in medullary breast cancer (MBC) relative to ductal breast cancer (DBD).	Homo sapiens	human	NA	NA
C2	CGP	BERTUCCI_MEDULLARY_VS_DUCTAL_BREAST_CANCER_DN	6525	SMTN	6525	SMTN	M10605	16651414	Table 3S	Genes down-regulated in medullary breast cancer (MBC) relative to ductal breast cancer (DBD).	Homo sapiens	human	NA	NA
C2	CGP	BERTUCCI_MEDULLARY_VS_DUCTAL_BREAST_CANCER_DN	6591	SNAI2	6591	SNAI2	M10605	16651414	Table 3S	Genes down-regulated in medullary breast cancer (MBC) relative to ductal breast cancer (DBD).	Homo sapiens	human	NA	NA
C2	CGP	BERTUCCI_MEDULLARY_VS_DUCTAL_BREAST_CANCER_DN	104472715	SNHG14	104472715	SNHG14	M10605	16651414	Table 3S	Genes down-regulated in medullary breast cancer (MBC) relative to ductal breast cancer (DBD).	Homo sapiens	human	NA	NA
C2	CGP	BERTUCCI_MEDULLARY_VS_DUCTAL_BREAST_CANCER_DN	6638	SNRPN	6638	SNRPN	M10605	16651414	Table 3S	Genes down-regulated in medullary breast cancer (MBC) relative to ductal breast cancer (DBD).	Homo sapiens	human	NA	NA
C2	CGP	BERTUCCI_MEDULLARY_VS_DUCTAL_BREAST_CANCER_DN	90203	SNX21	90203	SNX21	M10605	16651414	Table 3S	Genes down-regulated in medullary breast cancer (MBC) relative to ductal breast cancer (DBD).	Homo sapiens	human	NA	NA
C2	CGP	BERTUCCI_MEDULLARY_VS_DUCTAL_BREAST_CANCER_DN	6272	SORT1	6272	SORT1	M10605	16651414	Table 3S	Genes down-regulated in medullary breast cancer (MBC) relative to ductal breast cancer (DBD).	Homo sapiens	human	NA	NA
C2	CGP	BERTUCCI_MEDULLARY_VS_DUCTAL_BREAST_CANCER_DN	10290	SPEG	10290	SPEG	M10605	16651414	Table 3S	Genes down-regulated in medullary breast cancer (MBC) relative to ductal breast cancer (DBD).	Homo sapiens	human	NA	NA
C2	CGP	BERTUCCI_MEDULLARY_VS_DUCTAL_BREAST_CANCER_DN	6695	SPOCK1	6695	SPOCK1	M10605	16651414	Table 3S	Genes down-regulated in medullary breast cancer (MBC) relative to ductal breast cancer (DBD).	Homo sapiens	human	NA	NA
C2	CGP	BERTUCCI_MEDULLARY_VS_DUCTAL_BREAST_CANCER_DN	200734	SPRED2	200734	SPRED2	M10605	16651414	Table 3S	Genes down-regulated in medullary breast cancer (MBC) relative to ductal breast cancer (DBD).	Homo sapiens	human	NA	NA
C2	CGP	BERTUCCI_MEDULLARY_VS_DUCTAL_BREAST_CANCER_DN	27286	SRPX2	27286	SRPX2	M10605	16651414	Table 3S	Genes down-regulated in medullary breast cancer (MBC) relative to ductal breast cancer (DBD).	Homo sapiens	human	NA	NA
C2	CGP	BERTUCCI_MEDULLARY_VS_DUCTAL_BREAST_CANCER_DN	90627	STARD13	90627	STARD13	M10605	16651414	Table 3S	Genes down-regulated in medullary breast cancer (MBC) relative to ductal breast cancer (DBD).	Homo sapiens	human	NA	NA
C2	CGP	BERTUCCI_MEDULLARY_VS_DUCTAL_BREAST_CANCER_DN	6876	TAGLN	6876	TAGLN	M10605	16651414	Table 3S	Genes down-regulated in medullary breast cancer (MBC) relative to ductal breast cancer (DBD).	Homo sapiens	human	NA	NA
C2	CGP	BERTUCCI_MEDULLARY_VS_DUCTAL_BREAST_CANCER_DN	7041	TGFB1I1	7041	TGFB1I1	M10605	16651414	Table 3S	Genes down-regulated in medullary breast cancer (MBC) relative to ductal breast cancer (DBD).	Homo sapiens	human	NA	NA
C2	CGP	BERTUCCI_MEDULLARY_VS_DUCTAL_BREAST_CANCER_DN	7060	THBS4	7060	THBS4	M10605	16651414	Table 3S	Genes down-regulated in medullary breast cancer (MBC) relative to ductal breast cancer (DBD).	Homo sapiens	human	NA	NA
C2	CGP	BERTUCCI_MEDULLARY_VS_DUCTAL_BREAST_CANCER_DN	7078	TIMP3	7078	TIMP3	M10605	16651414	Table 3S	Genes down-regulated in medullary breast cancer (MBC) relative to ductal breast cancer (DBD).	Homo sapiens	human	NA	NA
C2	CGP	BERTUCCI_MEDULLARY_VS_DUCTAL_BREAST_CANCER_DN	83660	TLN2	83660	TLN2	M10605	16651414	Table 3S	Genes down-regulated in medullary breast cancer (MBC) relative to ductal breast cancer (DBD).	Homo sapiens	human	NA	NA
C2	CGP	BERTUCCI_MEDULLARY_VS_DUCTAL_BREAST_CANCER_DN	80194	TMEM134	80194	TMEM134	M10605	16651414	Table 3S	Genes down-regulated in medullary breast cancer (MBC) relative to ductal breast cancer (DBD).	Homo sapiens	human	NA	NA
C2	CGP	BERTUCCI_MEDULLARY_VS_DUCTAL_BREAST_CANCER_DN	201931	TMEM192	201931	TMEM192	M10605	16651414	Table 3S	Genes down-regulated in medullary breast cancer (MBC) relative to ductal breast cancer (DBD).	Homo sapiens	human	NA	NA
C2	CGP	BERTUCCI_MEDULLARY_VS_DUCTAL_BREAST_CANCER_DN	199964	TMEM61	199964	TMEM61	M10605	16651414	Table 3S	Genes down-regulated in medullary breast cancer (MBC) relative to ductal breast cancer (DBD).	Homo sapiens	human	NA	NA
C2	CGP	BERTUCCI_MEDULLARY_VS_DUCTAL_BREAST_CANCER_DN	7169	TPM2	7169	TPM2	M10605	16651414	Table 3S	Genes down-regulated in medullary breast cancer (MBC) relative to ductal breast cancer (DBD).	Homo sapiens	human	NA	NA
C2	CGP	BERTUCCI_MEDULLARY_VS_DUCTAL_BREAST_CANCER_DN	23331	TTC28	23331	TTC28	M10605	16651414	Table 3S	Genes down-regulated in medullary breast cancer (MBC) relative to ductal breast cancer (DBD).	Homo sapiens	human	NA	NA
C2	CGP	BERTUCCI_MEDULLARY_VS_DUCTAL_BREAST_CANCER_DN	7267	TTC3	7267	TTC3	M10605	16651414	Table 3S	Genes down-regulated in medullary breast cancer (MBC) relative to ductal breast cancer (DBD).	Homo sapiens	human	NA	NA
C2	CGP	BERTUCCI_MEDULLARY_VS_DUCTAL_BREAST_CANCER_DN	27175	TUBG2	27175	TUBG2	M10605	16651414	Table 3S	Genes down-regulated in medullary breast cancer (MBC) relative to ductal breast cancer (DBD).	Homo sapiens	human	NA	NA
C2	CGP	BERTUCCI_MEDULLARY_VS_DUCTAL_BREAST_CANCER_DN	55075	UACA	55075	UACA	M10605	16651414	Table 3S	Genes down-regulated in medullary breast cancer (MBC) relative to ductal breast cancer (DBD).	Homo sapiens	human	NA	NA
C2	CGP	BERTUCCI_MEDULLARY_VS_DUCTAL_BREAST_CANCER_DN	155382	VPS37D	155382	VPS37D	M10605	16651414	Table 3S	Genes down-regulated in medullary breast cancer (MBC) relative to ductal breast cancer (DBD).	Homo sapiens	human	NA	NA
C2	CGP	BERTUCCI_MEDULLARY_VS_DUCTAL_BREAST_CANCER_DN	7447	VSNL1	7447	VSNL1	M10605	16651414	Table 3S	Genes down-regulated in medullary breast cancer (MBC) relative to ductal breast cancer (DBD).	Homo sapiens	human	NA	NA
C2	CGP	BERTUCCI_MEDULLARY_VS_DUCTAL_BREAST_CANCER_DN	23099	ZBTB43	23099	ZBTB43	M10605	16651414	Table 3S	Genes down-regulated in medullary breast cancer (MBC) relative to ductal breast cancer (DBD).	Homo sapiens	human	NA	NA
C2	CGP	BERTUCCI_MEDULLARY_VS_DUCTAL_BREAST_CANCER_DN	219654	ZCCHC24	219654	ZCCHC24	M10605	16651414	Table 3S	Genes down-regulated in medullary breast cancer (MBC) relative to ductal breast cancer (DBD).	Homo sapiens	human	NA	NA
C2	CGP	BERTUCCI_MEDULLARY_VS_DUCTAL_BREAST_CANCER_DN	53349	ZFYVE1	53349	ZFYVE1	M10605	16651414	Table 3S	Genes down-regulated in medullary breast cancer (MBC) relative to ductal breast cancer (DBD).	Homo sapiens	human	NA	NA
C2	CGP	BERTUCCI_MEDULLARY_VS_DUCTAL_BREAST_CANCER_DN	7568	ZNF20	7568	ZNF20	M10605	16651414	Table 3S	Genes down-regulated in medullary breast cancer (MBC) relative to ductal breast cancer (DBD).	Homo sapiens	human	NA	NA
C2	CGP	BERTUCCI_MEDULLARY_VS_DUCTAL_BREAST_CANCER_DN	79750	ZNF385D	79750	ZNF385D	M10605	16651414	Table 3S	Genes down-regulated in medullary breast cancer (MBC) relative to ductal breast cancer (DBD).	Homo sapiens	human	NA	NA
C2	CGP	BERTUCCI_MEDULLARY_VS_DUCTAL_BREAST_CANCER_DN	79088	ZNF426	79088	ZNF426	M10605	16651414	Table 3S	Genes down-regulated in medullary breast cancer (MBC) relative to ductal breast cancer (DBD).	Homo sapiens	human	NA	NA
C2	CGP	BERTUCCI_MEDULLARY_VS_DUCTAL_BREAST_CANCER_DN	442319	ZNF727	442319	ZNF727	M10605	16651414	Table 3S	Genes down-regulated in medullary breast cancer (MBC) relative to ductal breast cancer (DBD).	Homo sapiens	human	NA	NA
C2	CGP	BERTUCCI_MEDULLARY_VS_DUCTAL_BREAST_CANCER_UP	21	ABCA3	21	ABCA3	M14539	16651414	Table 3S	Genes up-regulated in medullary breast cancer (MBC) relative to ductal breast cancer (DBD).	Homo sapiens	human	NA	NA
C2	CGP	BERTUCCI_MEDULLARY_VS_DUCTAL_BREAST_CANCER_UP	10257	ABCC4	10257	ABCC4	M14539	16651414	Table 3S	Genes up-regulated in medullary breast cancer (MBC) relative to ductal breast cancer (DBD).	Homo sapiens	human	NA	NA
C2	CGP	BERTUCCI_MEDULLARY_VS_DUCTAL_BREAST_CANCER_UP	51703	ACSL5	51703	ACSL5	M14539	16651414	Table 3S	Genes up-regulated in medullary breast cancer (MBC) relative to ductal breast cancer (DBD).	Homo sapiens	human	NA	NA
C2	CGP	BERTUCCI_MEDULLARY_VS_DUCTAL_BREAST_CANCER_UP	101	ADAM8	101	ADAM8	M14539	16651414	Table 3S	Genes up-regulated in medullary breast cancer (MBC) relative to ductal breast cancer (DBD).	Homo sapiens	human	NA	NA
C2	CGP	BERTUCCI_MEDULLARY_VS_DUCTAL_BREAST_CANCER_UP	135	ADORA2A	135	ADORA2A	M14539	16651414	Table 3S	Genes up-regulated in medullary breast cancer (MBC) relative to ductal breast cancer (DBD).	Homo sapiens	human	NA	NA
C2	CGP	BERTUCCI_MEDULLARY_VS_DUCTAL_BREAST_CANCER_UP	79814	AGMAT	79814	AGMAT	M14539	16651414	Table 3S	Genes up-regulated in medullary breast cancer (MBC) relative to ductal breast cancer (DBD).	Homo sapiens	human	NA	NA
C2	CGP	BERTUCCI_MEDULLARY_VS_DUCTAL_BREAST_CANCER_UP	84883	AIFM2	84883	AIFM2	M14539	16651414	Table 3S	Genes up-regulated in medullary breast cancer (MBC) relative to ductal breast cancer (DBD).	Homo sapiens	human	NA	NA
C2	CGP	BERTUCCI_MEDULLARY_VS_DUCTAL_BREAST_CANCER_UP	9447	AIM2	9447	AIM2	M14539	16651414	Table 3S	Genes up-regulated in medullary breast cancer (MBC) relative to ductal breast cancer (DBD).	Homo sapiens	human	NA	NA
C2	CGP	BERTUCCI_MEDULLARY_VS_DUCTAL_BREAST_CANCER_UP	118932	ANKRD22	118932	ANKRD22	M14539	16651414	Table 3S	Genes up-regulated in medullary breast cancer (MBC) relative to ductal breast cancer (DBD).	Homo sapiens	human	NA	NA
C2	CGP	BERTUCCI_MEDULLARY_VS_DUCTAL_BREAST_CANCER_UP	310	ANXA7	310	ANXA7	M14539	16651414	Table 3S	Genes up-regulated in medullary breast cancer (MBC) relative to ductal breast cancer (DBD).	Homo sapiens	human	NA	NA
C2	CGP	BERTUCCI_MEDULLARY_VS_DUCTAL_BREAST_CANCER_UP	348	APOE	348	APOE	M14539	16651414	Table 3S	Genes up-regulated in medullary breast cancer (MBC) relative to ductal breast cancer (DBD).	Homo sapiens	human	NA	NA
C2	CGP	BERTUCCI_MEDULLARY_VS_DUCTAL_BREAST_CANCER_UP	56938	ARNTL2	56938	ARNTL2	M14539	16651414	Table 3S	Genes up-regulated in medullary breast cancer (MBC) relative to ductal breast cancer (DBD).	Homo sapiens	human	NA	NA
C2	CGP	BERTUCCI_MEDULLARY_VS_DUCTAL_BREAST_CANCER_UP	57168	ASPHD2	57168	ASPHD2	M14539	16651414	Table 3S	Genes up-regulated in medullary breast cancer (MBC) relative to ductal breast cancer (DBD).	Homo sapiens	human	NA	NA
C2	CGP	BERTUCCI_MEDULLARY_VS_DUCTAL_BREAST_CANCER_UP	10396	ATP8A1	10396	ATP8A1	M14539	16651414	Table 3S	Genes up-regulated in medullary breast cancer (MBC) relative to ductal breast cancer (DBD).	Homo sapiens	human	NA	NA
C2	CGP	BERTUCCI_MEDULLARY_VS_DUCTAL_BREAST_CANCER_UP	6314	ATXN7	6314	ATXN7	M14539	16651414	Table 3S	Genes up-regulated in medullary breast cancer (MBC) relative to ductal breast cancer (DBD).	Homo sapiens	human	NA	NA
C2	CGP	BERTUCCI_MEDULLARY_VS_DUCTAL_BREAST_CANCER_UP	330	BIRC3	330	BIRC3	M14539	16651414	Table 3S	Genes up-regulated in medullary breast cancer (MBC) relative to ductal breast cancer (DBD).	Homo sapiens	human	NA	NA
C2	CGP	BERTUCCI_MEDULLARY_VS_DUCTAL_BREAST_CANCER_UP	11119	BTN3A1	11119	BTN3A1	M14539	16651414	Table 3S	Genes up-regulated in medullary breast cancer (MBC) relative to ductal breast cancer (DBD).	Homo sapiens	human	NA	NA
C2	CGP	BERTUCCI_MEDULLARY_VS_DUCTAL_BREAST_CANCER_UP	10384	BTN3A3	10384	BTN3A3	M14539	16651414	Table 3S	Genes up-regulated in medullary breast cancer (MBC) relative to ductal breast cancer (DBD).	Homo sapiens	human	NA	NA
C2	CGP	BERTUCCI_MEDULLARY_VS_DUCTAL_BREAST_CANCER_UP	9184	BUB3	9184	BUB3	M14539	16651414	Table 3S	Genes up-regulated in medullary breast cancer (MBC) relative to ductal breast cancer (DBD).	Homo sapiens	human	NA	NA
C2	CGP	BERTUCCI_MEDULLARY_VS_DUCTAL_BREAST_CANCER_UP	57102	C12orf4	57102	C12orf4	M14539	16651414	Table 3S	Genes up-regulated in medullary breast cancer (MBC) relative to ductal breast cancer (DBD).	Homo sapiens	human	NA	NA
C2	CGP	BERTUCCI_MEDULLARY_VS_DUCTAL_BREAST_CANCER_UP	339448	C1orf174	339448	C1orf174	M14539	16651414	Table 3S	Genes up-regulated in medullary breast cancer (MBC) relative to ductal breast cancer (DBD).	Homo sapiens	human	NA	NA
C2	CGP	BERTUCCI_MEDULLARY_VS_DUCTAL_BREAST_CANCER_UP	51279	C1RL	51279	C1RL	M14539	16651414	Table 3S	Genes up-regulated in medullary breast cancer (MBC) relative to ductal breast cancer (DBD).	Homo sapiens	human	NA	NA
C2	CGP	BERTUCCI_MEDULLARY_VS_DUCTAL_BREAST_CANCER_UP	283314	C1RL-AS1	283314	C1RL-AS1	M14539	16651414	Table 3S	Genes up-regulated in medullary breast cancer (MBC) relative to ductal breast cancer (DBD).	Homo sapiens	human	NA	NA
C2	CGP	BERTUCCI_MEDULLARY_VS_DUCTAL_BREAST_CANCER_UP	716	C1S	716	C1S	M14539	16651414	Table 3S	Genes up-regulated in medullary breast cancer (MBC) relative to ductal breast cancer (DBD).	Homo sapiens	human	NA	NA
C2	CGP	BERTUCCI_MEDULLARY_VS_DUCTAL_BREAST_CANCER_UP	25966	C2CD2	25966	C2CD2	M14539	16651414	Table 3S	Genes up-regulated in medullary breast cancer (MBC) relative to ductal breast cancer (DBD).	Homo sapiens	human	NA	NA
C2	CGP	BERTUCCI_MEDULLARY_VS_DUCTAL_BREAST_CANCER_UP	203228	C9orf72	203228	C9orf72	M14539	16651414	Table 3S	Genes up-regulated in medullary breast cancer (MBC) relative to ductal breast cancer (DBD).	Homo sapiens	human	NA	NA
C2	CGP	BERTUCCI_MEDULLARY_VS_DUCTAL_BREAST_CANCER_UP	441168	CALHM6	441168	CALHM6	M14539	16651414	Table 3S	Genes up-regulated in medullary breast cancer (MBC) relative to ductal breast cancer (DBD).	Homo sapiens	human	NA	NA
C2	CGP	BERTUCCI_MEDULLARY_VS_DUCTAL_BREAST_CANCER_UP	843	CASP10	843	CASP10	M14539	16651414	Table 3S	Genes up-regulated in medullary breast cancer (MBC) relative to ductal breast cancer (DBD).	Homo sapiens	human	NA	NA
C2	CGP	BERTUCCI_MEDULLARY_VS_DUCTAL_BREAST_CANCER_UP	57091	CASS4	57091	CASS4	M14539	16651414	Table 3S	Genes up-regulated in medullary breast cancer (MBC) relative to ductal breast cancer (DBD).	Homo sapiens	human	NA	NA
C2	CGP	BERTUCCI_MEDULLARY_VS_DUCTAL_BREAST_CANCER_UP	875	CBS	875	CBS	M14539	16651414	Table 3S	Genes up-regulated in medullary breast cancer (MBC) relative to ductal breast cancer (DBD).	Homo sapiens	human	NA	NA
C2	CGP	BERTUCCI_MEDULLARY_VS_DUCTAL_BREAST_CANCER_UP	26112	CCDC69	26112	CCDC69	M14539	16651414	Table 3S	Genes up-regulated in medullary breast cancer (MBC) relative to ductal breast cancer (DBD).	Homo sapiens	human	NA	NA
C2	CGP	BERTUCCI_MEDULLARY_VS_DUCTAL_BREAST_CANCER_UP	440193	CCDC88C	440193	CCDC88C	M14539	16651414	Table 3S	Genes up-regulated in medullary breast cancer (MBC) relative to ductal breast cancer (DBD).	Homo sapiens	human	NA	NA
C2	CGP	BERTUCCI_MEDULLARY_VS_DUCTAL_BREAST_CANCER_UP	29126	CD274	29126	CD274	M14539	16651414	Table 3S	Genes up-regulated in medullary breast cancer (MBC) relative to ductal breast cancer (DBD).	Homo sapiens	human	NA	NA
C2	CGP	BERTUCCI_MEDULLARY_VS_DUCTAL_BREAST_CANCER_UP	952	CD38	952	CD38	M14539	16651414	Table 3S	Genes up-regulated in medullary breast cancer (MBC) relative to ductal breast cancer (DBD).	Homo sapiens	human	NA	NA
C2	CGP	BERTUCCI_MEDULLARY_VS_DUCTAL_BREAST_CANCER_UP	83461	CDCA3	83461	CDCA3	M14539	16651414	Table 3S	Genes up-regulated in medullary breast cancer (MBC) relative to ductal breast cancer (DBD).	Homo sapiens	human	NA	NA
C2	CGP	BERTUCCI_MEDULLARY_VS_DUCTAL_BREAST_CANCER_UP	64866	CDCP1	64866	CDCP1	M14539	16651414	Table 3S	Genes up-regulated in medullary breast cancer (MBC) relative to ductal breast cancer (DBD).	Homo sapiens	human	NA	NA
C2	CGP	BERTUCCI_MEDULLARY_VS_DUCTAL_BREAST_CANCER_UP	1052	CEBPD	1052	CEBPD	M14539	16651414	Table 3S	Genes up-regulated in medullary breast cancer (MBC) relative to ductal breast cancer (DBD).	Homo sapiens	human	NA	NA
C2	CGP	BERTUCCI_MEDULLARY_VS_DUCTAL_BREAST_CANCER_UP	1058	CENPA	1058	CENPA	M14539	16651414	Table 3S	Genes up-regulated in medullary breast cancer (MBC) relative to ductal breast cancer (DBD).	Homo sapiens	human	NA	NA
C2	CGP	BERTUCCI_MEDULLARY_VS_DUCTAL_BREAST_CANCER_UP	55165	CEP55	55165	CEP55	M14539	16651414	Table 3S	Genes up-regulated in medullary breast cancer (MBC) relative to ductal breast cancer (DBD).	Homo sapiens	human	NA	NA
C2	CGP	BERTUCCI_MEDULLARY_VS_DUCTAL_BREAST_CANCER_UP	115004	CGAS	115004	CGAS	M14539	16651414	Table 3S	Genes up-regulated in medullary breast cancer (MBC) relative to ductal breast cancer (DBD).	Homo sapiens	human	NA	NA
C2	CGP	BERTUCCI_MEDULLARY_VS_DUCTAL_BREAST_CANCER_UP	118487	CHCHD1	118487	CHCHD1	M14539	16651414	Table 3S	Genes up-regulated in medullary breast cancer (MBC) relative to ductal breast cancer (DBD).	Homo sapiens	human	NA	NA
C2	CGP	BERTUCCI_MEDULLARY_VS_DUCTAL_BREAST_CANCER_UP	29121	CLEC2D	29121	CLEC2D	M14539	16651414	Table 3S	Genes up-regulated in medullary breast cancer (MBC) relative to ductal breast cancer (DBD).	Homo sapiens	human	NA	NA
C2	CGP	BERTUCCI_MEDULLARY_VS_DUCTAL_BREAST_CANCER_UP	64581	CLEC7A	64581	CLEC7A	M14539	16651414	Table 3S	Genes up-regulated in medullary breast cancer (MBC) relative to ductal breast cancer (DBD).	Homo sapiens	human	NA	NA
C2	CGP	BERTUCCI_MEDULLARY_VS_DUCTAL_BREAST_CANCER_UP	1520	CTSS	1520	CTSS	M14539	16651414	Table 3S	Genes up-regulated in medullary breast cancer (MBC) relative to ductal breast cancer (DBD).	Homo sapiens	human	NA	NA
C2	CGP	BERTUCCI_MEDULLARY_VS_DUCTAL_BREAST_CANCER_UP	8453	CUL2	8453	CUL2	M14539	16651414	Table 3S	Genes up-regulated in medullary breast cancer (MBC) relative to ductal breast cancer (DBD).	Homo sapiens	human	NA	NA
C2	CGP	BERTUCCI_MEDULLARY_VS_DUCTAL_BREAST_CANCER_UP	1535	CYBA	1535	CYBA	M14539	16651414	Table 3S	Genes up-regulated in medullary breast cancer (MBC) relative to ductal breast cancer (DBD).	Homo sapiens	human	NA	NA
C2	CGP	BERTUCCI_MEDULLARY_VS_DUCTAL_BREAST_CANCER_UP	26528	DAZAP1	26528	DAZAP1	M14539	16651414	Table 3S	Genes up-regulated in medullary breast cancer (MBC) relative to ductal breast cancer (DBD).	Homo sapiens	human	NA	NA
C2	CGP	BERTUCCI_MEDULLARY_VS_DUCTAL_BREAST_CANCER_UP	79009	DDX50	79009	DDX50	M14539	16651414	Table 3S	Genes up-regulated in medullary breast cancer (MBC) relative to ductal breast cancer (DBD).	Homo sapiens	human	NA	NA
C2	CGP	BERTUCCI_MEDULLARY_VS_DUCTAL_BREAST_CANCER_UP	27351	DESI1	27351	DESI1	M14539	16651414	Table 3S	Genes up-regulated in medullary breast cancer (MBC) relative to ductal breast cancer (DBD).	Homo sapiens	human	NA	NA
C2	CGP	BERTUCCI_MEDULLARY_VS_DUCTAL_BREAST_CANCER_UP	9704	DHX34	9704	DHX34	M14539	16651414	Table 3S	Genes up-regulated in medullary breast cancer (MBC) relative to ductal breast cancer (DBD).	Homo sapiens	human	NA	NA
C2	CGP	BERTUCCI_MEDULLARY_VS_DUCTAL_BREAST_CANCER_UP	23234	DNAJC9	23234	DNAJC9	M14539	16651414	Table 3S	Genes up-regulated in medullary breast cancer (MBC) relative to ductal breast cancer (DBD).	Homo sapiens	human	NA	NA
C2	CGP	BERTUCCI_MEDULLARY_VS_DUCTAL_BREAST_CANCER_UP	55332	DRAM1	55332	DRAM1	M14539	16651414	Table 3S	Genes up-regulated in medullary breast cancer (MBC) relative to ductal breast cancer (DBD).	Homo sapiens	human	NA	NA
C2	CGP	BERTUCCI_MEDULLARY_VS_DUCTAL_BREAST_CANCER_UP	151636	DTX3L	151636	DTX3L	M14539	16651414	Table 3S	Genes up-regulated in medullary breast cancer (MBC) relative to ductal breast cancer (DBD).	Homo sapiens	human	NA	NA
C2	CGP	BERTUCCI_MEDULLARY_VS_DUCTAL_BREAST_CANCER_UP	1875	E2F5	1875	E2F5	M14539	16651414	Table 3S	Genes up-regulated in medullary breast cancer (MBC) relative to ductal breast cancer (DBD).	Homo sapiens	human	NA	NA
C2	CGP	BERTUCCI_MEDULLARY_VS_DUCTAL_BREAST_CANCER_UP	110599564	EEF1AKMT4	110599564	EEF1AKMT4	M14539	16651414	Table 3S	Genes up-regulated in medullary breast cancer (MBC) relative to ductal breast cancer (DBD).	Homo sapiens	human	NA	NA
C2	CGP	BERTUCCI_MEDULLARY_VS_DUCTAL_BREAST_CANCER_UP	8178	ELL	8178	ELL	M14539	16651414	Table 3S	Genes up-regulated in medullary breast cancer (MBC) relative to ductal breast cancer (DBD).	Homo sapiens	human	NA	NA
C2	CGP	BERTUCCI_MEDULLARY_VS_DUCTAL_BREAST_CANCER_UP	197342	EME2	197342	EME2	M14539	16651414	Table 3S	Genes up-regulated in medullary breast cancer (MBC) relative to ductal breast cancer (DBD).	Homo sapiens	human	NA	NA
C2	CGP	BERTUCCI_MEDULLARY_VS_DUCTAL_BREAST_CANCER_UP	10436	EMG1	10436	EMG1	M14539	16651414	Table 3S	Genes up-regulated in medullary breast cancer (MBC) relative to ductal breast cancer (DBD).	Homo sapiens	human	NA	NA
C2	CGP	BERTUCCI_MEDULLARY_VS_DUCTAL_BREAST_CANCER_UP	2035	EPB41	2035	EPB41	M14539	16651414	Table 3S	Genes up-regulated in medullary breast cancer (MBC) relative to ductal breast cancer (DBD).	Homo sapiens	human	NA	NA
C2	CGP	BERTUCCI_MEDULLARY_VS_DUCTAL_BREAST_CANCER_UP	51752	ERAP1	51752	ERAP1	M14539	16651414	Table 3S	Genes up-regulated in medullary breast cancer (MBC) relative to ductal breast cancer (DBD).	Homo sapiens	human	NA	NA
C2	CGP	BERTUCCI_MEDULLARY_VS_DUCTAL_BREAST_CANCER_UP	56605	ERO1B	56605	ERO1B	M14539	16651414	Table 3S	Genes up-regulated in medullary breast cancer (MBC) relative to ductal breast cancer (DBD).	Homo sapiens	human	NA	NA
C2	CGP	BERTUCCI_MEDULLARY_VS_DUCTAL_BREAST_CANCER_UP	2120	ETV6	2120	ETV6	M14539	16651414	Table 3S	Genes up-regulated in medullary breast cancer (MBC) relative to ductal breast cancer (DBD).	Homo sapiens	human	NA	NA
C2	CGP	BERTUCCI_MEDULLARY_VS_DUCTAL_BREAST_CANCER_UP	51513	ETV7	51513	ETV7	M14539	16651414	Table 3S	Genes up-regulated in medullary breast cancer (MBC) relative to ductal breast cancer (DBD).	Homo sapiens	human	NA	NA
C2	CGP	BERTUCCI_MEDULLARY_VS_DUCTAL_BREAST_CANCER_UP	9679	FAM53B	9679	FAM53B	M14539	16651414	Table 3S	Genes up-regulated in medullary breast cancer (MBC) relative to ductal breast cancer (DBD).	Homo sapiens	human	NA	NA
C2	CGP	BERTUCCI_MEDULLARY_VS_DUCTAL_BREAST_CANCER_UP	2091	FBL	2091	FBL	M14539	16651414	Table 3S	Genes up-regulated in medullary breast cancer (MBC) relative to ductal breast cancer (DBD).	Homo sapiens	human	NA	NA
C2	CGP	BERTUCCI_MEDULLARY_VS_DUCTAL_BREAST_CANCER_UP	57666	FBRSL1	57666	FBRSL1	M14539	16651414	Table 3S	Genes up-regulated in medullary breast cancer (MBC) relative to ductal breast cancer (DBD).	Homo sapiens	human	NA	NA
C2	CGP	BERTUCCI_MEDULLARY_VS_DUCTAL_BREAST_CANCER_UP	55810	FOXJ2	55810	FOXJ2	M14539	16651414	Table 3S	Genes up-regulated in medullary breast cancer (MBC) relative to ductal breast cancer (DBD).	Homo sapiens	human	NA	NA
C2	CGP	BERTUCCI_MEDULLARY_VS_DUCTAL_BREAST_CANCER_UP	2305	FOXM1	2305	FOXM1	M14539	16651414	Table 3S	Genes up-regulated in medullary breast cancer (MBC) relative to ductal breast cancer (DBD).	Homo sapiens	human	NA	NA
C2	CGP	BERTUCCI_MEDULLARY_VS_DUCTAL_BREAST_CANCER_UP	2550	GABBR1	2550	GABBR1	M14539	16651414	Table 3S	Genes up-regulated in medullary breast cancer (MBC) relative to ductal breast cancer (DBD).	Homo sapiens	human	NA	NA
C2	CGP	BERTUCCI_MEDULLARY_VS_DUCTAL_BREAST_CANCER_UP	2553	GABPB1	2553	GABPB1	M14539	16651414	Table 3S	Genes up-regulated in medullary breast cancer (MBC) relative to ductal breast cancer (DBD).	Homo sapiens	human	NA	NA
C2	CGP	BERTUCCI_MEDULLARY_VS_DUCTAL_BREAST_CANCER_UP	130589	GALM	130589	GALM	M14539	16651414	Table 3S	Genes up-regulated in medullary breast cancer (MBC) relative to ductal breast cancer (DBD).	Homo sapiens	human	NA	NA
C2	CGP	BERTUCCI_MEDULLARY_VS_DUCTAL_BREAST_CANCER_UP	115361	GBP4	115361	GBP4	M14539	16651414	Table 3S	Genes up-regulated in medullary breast cancer (MBC) relative to ductal breast cancer (DBD).	Homo sapiens	human	NA	NA
C2	CGP	BERTUCCI_MEDULLARY_VS_DUCTAL_BREAST_CANCER_UP	115362	GBP5	115362	GBP5	M14539	16651414	Table 3S	Genes up-regulated in medullary breast cancer (MBC) relative to ductal breast cancer (DBD).	Homo sapiens	human	NA	NA
C2	CGP	BERTUCCI_MEDULLARY_VS_DUCTAL_BREAST_CANCER_UP	2745	GLRX	2745	GLRX	M14539	16651414	Table 3S	Genes up-regulated in medullary breast cancer (MBC) relative to ductal breast cancer (DBD).	Homo sapiens	human	NA	NA
C2	CGP	BERTUCCI_MEDULLARY_VS_DUCTAL_BREAST_CANCER_UP	157	GRK3	157	GRK3	M14539	16651414	Table 3S	Genes up-regulated in medullary breast cancer (MBC) relative to ductal breast cancer (DBD).	Homo sapiens	human	NA	NA
C2	CGP	BERTUCCI_MEDULLARY_VS_DUCTAL_BREAST_CANCER_UP	83743	GRWD1	83743	GRWD1	M14539	16651414	Table 3S	Genes up-regulated in medullary breast cancer (MBC) relative to ductal breast cancer (DBD).	Homo sapiens	human	NA	NA
C2	CGP	BERTUCCI_MEDULLARY_VS_DUCTAL_BREAST_CANCER_UP	51512	GTSE1	51512	GTSE1	M14539	16651414	Table 3S	Genes up-regulated in medullary breast cancer (MBC) relative to ductal breast cancer (DBD).	Homo sapiens	human	NA	NA
C2	CGP	BERTUCCI_MEDULLARY_VS_DUCTAL_BREAST_CANCER_UP	2992	GYG1	2992	GYG1	M14539	16651414	Table 3S	Genes up-regulated in medullary breast cancer (MBC) relative to ductal breast cancer (DBD).	Homo sapiens	human	NA	NA
C2	CGP	BERTUCCI_MEDULLARY_VS_DUCTAL_BREAST_CANCER_UP	3001	GZMA	3001	GZMA	M14539	16651414	Table 3S	Genes up-regulated in medullary breast cancer (MBC) relative to ductal breast cancer (DBD).	Homo sapiens	human	NA	NA
C2	CGP	BERTUCCI_MEDULLARY_VS_DUCTAL_BREAST_CANCER_UP	10866	HCP5	10866	HCP5	M14539	16651414	Table 3S	Genes up-regulated in medullary breast cancer (MBC) relative to ductal breast cancer (DBD).	Homo sapiens	human	NA	NA
C2	CGP	BERTUCCI_MEDULLARY_VS_DUCTAL_BREAST_CANCER_UP	55127	HEATR1	55127	HEATR1	M14539	16651414	Table 3S	Genes up-regulated in medullary breast cancer (MBC) relative to ductal breast cancer (DBD).	Homo sapiens	human	NA	NA
C2	CGP	BERTUCCI_MEDULLARY_VS_DUCTAL_BREAST_CANCER_UP	9709	HERPUD1	9709	HERPUD1	M14539	16651414	Table 3S	Genes up-regulated in medullary breast cancer (MBC) relative to ductal breast cancer (DBD).	Homo sapiens	human	NA	NA
C2	CGP	BERTUCCI_MEDULLARY_VS_DUCTAL_BREAST_CANCER_UP	3112	HLA-DOB	3112	HLA-DOB	M14539	16651414	Table 3S	Genes up-regulated in medullary breast cancer (MBC) relative to ductal breast cancer (DBD).	Homo sapiens	human	NA	NA
C2	CGP	BERTUCCI_MEDULLARY_VS_DUCTAL_BREAST_CANCER_UP	84941	HSH2D	84941	HSH2D	M14539	16651414	Table 3S	Genes up-regulated in medullary breast cancer (MBC) relative to ductal breast cancer (DBD).	Homo sapiens	human	NA	NA
C2	CGP	BERTUCCI_MEDULLARY_VS_DUCTAL_BREAST_CANCER_UP	3308	HSPA4	3308	HSPA4	M14539	16651414	Table 3S	Genes up-regulated in medullary breast cancer (MBC) relative to ductal breast cancer (DBD).	Homo sapiens	human	NA	NA
C2	CGP	BERTUCCI_MEDULLARY_VS_DUCTAL_BREAST_CANCER_UP	3383	ICAM1	3383	ICAM1	M14539	16651414	Table 3S	Genes up-regulated in medullary breast cancer (MBC) relative to ductal breast cancer (DBD).	Homo sapiens	human	NA	NA
C2	CGP	BERTUCCI_MEDULLARY_VS_DUCTAL_BREAST_CANCER_UP	10437	IFI30	10437	IFI30	M14539	16651414	Table 3S	Genes up-regulated in medullary breast cancer (MBC) relative to ductal breast cancer (DBD).	Homo sapiens	human	NA	NA
C2	CGP	BERTUCCI_MEDULLARY_VS_DUCTAL_BREAST_CANCER_UP	3538	IGLC2	3538	IGLC2	M14539	16651414	Table 3S	Genes up-regulated in medullary breast cancer (MBC) relative to ductal breast cancer (DBD).	Homo sapiens	human	NA	NA
C2	CGP	BERTUCCI_MEDULLARY_VS_DUCTAL_BREAST_CANCER_UP	3594	IL12RB1	3594	IL12RB1	M14539	16651414	Table 3S	Genes up-regulated in medullary breast cancer (MBC) relative to ductal breast cancer (DBD).	Homo sapiens	human	NA	NA
C2	CGP	BERTUCCI_MEDULLARY_VS_DUCTAL_BREAST_CANCER_UP	3600	IL15	3600	IL15	M14539	16651414	Table 3S	Genes up-regulated in medullary breast cancer (MBC) relative to ductal breast cancer (DBD).	Homo sapiens	human	NA	NA
C2	CGP	BERTUCCI_MEDULLARY_VS_DUCTAL_BREAST_CANCER_UP	3601	IL15RA	3601	IL15RA	M14539	16651414	Table 3S	Genes up-regulated in medullary breast cancer (MBC) relative to ductal breast cancer (DBD).	Homo sapiens	human	NA	NA
C2	CGP	BERTUCCI_MEDULLARY_VS_DUCTAL_BREAST_CANCER_UP	9466	IL27RA	9466	IL27RA	M14539	16651414	Table 3S	Genes up-regulated in medullary breast cancer (MBC) relative to ductal breast cancer (DBD).	Homo sapiens	human	NA	NA
C2	CGP	BERTUCCI_MEDULLARY_VS_DUCTAL_BREAST_CANCER_UP	9235	IL32	9235	IL32	M14539	16651414	Table 3S	Genes up-regulated in medullary breast cancer (MBC) relative to ductal breast cancer (DBD).	Homo sapiens	human	NA	NA
C2	CGP	BERTUCCI_MEDULLARY_VS_DUCTAL_BREAST_CANCER_UP	55726	INTS13	55726	INTS13	M14539	16651414	Table 3S	Genes up-regulated in medullary breast cancer (MBC) relative to ductal breast cancer (DBD).	Homo sapiens	human	NA	NA
C2	CGP	BERTUCCI_MEDULLARY_VS_DUCTAL_BREAST_CANCER_UP	84223	IQCG	84223	IQCG	M14539	16651414	Table 3S	Genes up-regulated in medullary breast cancer (MBC) relative to ductal breast cancer (DBD).	Homo sapiens	human	NA	NA
C2	CGP	BERTUCCI_MEDULLARY_VS_DUCTAL_BREAST_CANCER_UP	3659	IRF1	3659	IRF1	M14539	16651414	Table 3S	Genes up-regulated in medullary breast cancer (MBC) relative to ductal breast cancer (DBD).	Homo sapiens	human	NA	NA
C2	CGP	BERTUCCI_MEDULLARY_VS_DUCTAL_BREAST_CANCER_UP	23479	ISCU	23479	ISCU	M14539	16651414	Table 3S	Genes up-regulated in medullary breast cancer (MBC) relative to ductal breast cancer (DBD).	Homo sapiens	human	NA	NA
C2	CGP	BERTUCCI_MEDULLARY_VS_DUCTAL_BREAST_CANCER_UP	3695	ITGB7	3695	ITGB7	M14539	16651414	Table 3S	Genes up-regulated in medullary breast cancer (MBC) relative to ductal breast cancer (DBD).	Homo sapiens	human	NA	NA
C2	CGP	BERTUCCI_MEDULLARY_VS_DUCTAL_BREAST_CANCER_UP	84541	KBTBD8	84541	KBTBD8	M14539	16651414	Table 3S	Genes up-regulated in medullary breast cancer (MBC) relative to ductal breast cancer (DBD).	Homo sapiens	human	NA	NA
C2	CGP	BERTUCCI_MEDULLARY_VS_DUCTAL_BREAST_CANCER_UP	3821	KLRC1	3821	KLRC1	M14539	16651414	Table 3S	Genes up-regulated in medullary breast cancer (MBC) relative to ductal breast cancer (DBD).	Homo sapiens	human	NA	NA
C2	CGP	BERTUCCI_MEDULLARY_VS_DUCTAL_BREAST_CANCER_UP	3902	LAG3	3902	LAG3	M14539	16651414	Table 3S	Genes up-regulated in medullary breast cancer (MBC) relative to ductal breast cancer (DBD).	Homo sapiens	human	NA	NA
C2	CGP	BERTUCCI_MEDULLARY_VS_DUCTAL_BREAST_CANCER_UP	51056	LAP3	51056	LAP3	M14539	16651414	Table 3S	Genes up-regulated in medullary breast cancer (MBC) relative to ductal breast cancer (DBD).	Homo sapiens	human	NA	NA
C2	CGP	BERTUCCI_MEDULLARY_VS_DUCTAL_BREAST_CANCER_UP	51520	LARS1	51520	LARS1	M14539	16651414	Table 3S	Genes up-regulated in medullary breast cancer (MBC) relative to ductal breast cancer (DBD).	Homo sapiens	human	NA	NA
C2	CGP	BERTUCCI_MEDULLARY_VS_DUCTAL_BREAST_CANCER_UP	57234	LINC00869	57234	LINC00869	M14539	16651414	Table 3S	Genes up-regulated in medullary breast cancer (MBC) relative to ductal breast cancer (DBD).	Homo sapiens	human	NA	NA
C2	CGP	BERTUCCI_MEDULLARY_VS_DUCTAL_BREAST_CANCER_UP	4074	M6PR	4074	M6PR	M14539	16651414	Table 3S	Genes up-regulated in medullary breast cancer (MBC) relative to ductal breast cancer (DBD).	Homo sapiens	human	NA	NA
C2	CGP	BERTUCCI_MEDULLARY_VS_DUCTAL_BREAST_CANCER_UP	55110	MAGOHB	55110	MAGOHB	M14539	16651414	Table 3S	Genes up-regulated in medullary breast cancer (MBC) relative to ductal breast cancer (DBD).	Homo sapiens	human	NA	NA
C2	CGP	BERTUCCI_MEDULLARY_VS_DUCTAL_BREAST_CANCER_UP	5604	MAP2K1	5604	MAP2K1	M14539	16651414	Table 3S	Genes up-regulated in medullary breast cancer (MBC) relative to ductal breast cancer (DBD).	Homo sapiens	human	NA	NA
C2	CGP	BERTUCCI_MEDULLARY_VS_DUCTAL_BREAST_CANCER_UP	55388	MCM10	55388	MCM10	M14539	16651414	Table 3S	Genes up-regulated in medullary breast cancer (MBC) relative to ductal breast cancer (DBD).	Homo sapiens	human	NA	NA
C2	CGP	BERTUCCI_MEDULLARY_VS_DUCTAL_BREAST_CANCER_UP	79892	MCMBP	79892	MCMBP	M14539	16651414	Table 3S	Genes up-regulated in medullary breast cancer (MBC) relative to ductal breast cancer (DBD).	Homo sapiens	human	NA	NA
C2	CGP	BERTUCCI_MEDULLARY_VS_DUCTAL_BREAST_CANCER_UP	4200	ME2	4200	ME2	M14539	16651414	Table 3S	Genes up-regulated in medullary breast cancer (MBC) relative to ductal breast cancer (DBD).	Homo sapiens	human	NA	NA
C2	CGP	BERTUCCI_MEDULLARY_VS_DUCTAL_BREAST_CANCER_UP	4277	MICB	4277	MICB	M14539	16651414	Table 3S	Genes up-regulated in medullary breast cancer (MBC) relative to ductal breast cancer (DBD).	Homo sapiens	human	NA	NA
C2	CGP	BERTUCCI_MEDULLARY_VS_DUCTAL_BREAST_CANCER_UP	9562	MINPP1	9562	MINPP1	M14539	16651414	Table 3S	Genes up-regulated in medullary breast cancer (MBC) relative to ductal breast cancer (DBD).	Homo sapiens	human	NA	NA
C2	CGP	BERTUCCI_MEDULLARY_VS_DUCTAL_BREAST_CANCER_UP	114614	MIR155HG	114614	MIR155HG	M14539	16651414	Table 3S	Genes up-regulated in medullary breast cancer (MBC) relative to ductal breast cancer (DBD).	Homo sapiens	human	NA	NA
C2	CGP	BERTUCCI_MEDULLARY_VS_DUCTAL_BREAST_CANCER_UP	4288	MKI67	4288	MKI67	M14539	16651414	Table 3S	Genes up-regulated in medullary breast cancer (MBC) relative to ductal breast cancer (DBD).	Homo sapiens	human	NA	NA
C2	CGP	BERTUCCI_MEDULLARY_VS_DUCTAL_BREAST_CANCER_UP	51154	MRTO4	51154	MRTO4	M14539	16651414	Table 3S	Genes up-regulated in medullary breast cancer (MBC) relative to ductal breast cancer (DBD).	Homo sapiens	human	NA	NA
C2	CGP	BERTUCCI_MEDULLARY_VS_DUCTAL_BREAST_CANCER_UP	55892	MYNN	55892	MYNN	M14539	16651414	Table 3S	Genes up-regulated in medullary breast cancer (MBC) relative to ductal breast cancer (DBD).	Homo sapiens	human	NA	NA
C2	CGP	BERTUCCI_MEDULLARY_VS_DUCTAL_BREAST_CANCER_UP	4683	NBN	4683	NBN	M14539	16651414	Table 3S	Genes up-regulated in medullary breast cancer (MBC) relative to ductal breast cancer (DBD).	Homo sapiens	human	NA	NA
C2	CGP	BERTUCCI_MEDULLARY_VS_DUCTAL_BREAST_CANCER_UP	653361	NCF1	653361	NCF1	M14539	16651414	Table 3S	Genes up-regulated in medullary breast cancer (MBC) relative to ductal breast cancer (DBD).	Homo sapiens	human	NA	NA
C2	CGP	BERTUCCI_MEDULLARY_VS_DUCTAL_BREAST_CANCER_UP	9603	NFE2L3	9603	NFE2L3	M14539	16651414	Table 3S	Genes up-regulated in medullary breast cancer (MBC) relative to ductal breast cancer (DBD).	Homo sapiens	human	NA	NA
C2	CGP	BERTUCCI_MEDULLARY_VS_DUCTAL_BREAST_CANCER_UP	4791	NFKB2	4791	NFKB2	M14539	16651414	Table 3S	Genes up-regulated in medullary breast cancer (MBC) relative to ductal breast cancer (DBD).	Homo sapiens	human	NA	NA
C2	CGP	BERTUCCI_MEDULLARY_VS_DUCTAL_BREAST_CANCER_UP	4794	NFKBIE	4794	NFKBIE	M14539	16651414	Table 3S	Genes up-regulated in medullary breast cancer (MBC) relative to ductal breast cancer (DBD).	Homo sapiens	human	NA	NA
C2	CGP	BERTUCCI_MEDULLARY_VS_DUCTAL_BREAST_CANCER_UP	4832	NME3	4832	NME3	M14539	16651414	Table 3S	Genes up-regulated in medullary breast cancer (MBC) relative to ductal breast cancer (DBD).	Homo sapiens	human	NA	NA
C2	CGP	BERTUCCI_MEDULLARY_VS_DUCTAL_BREAST_CANCER_UP	64318	NOC3L	64318	NOC3L	M14539	16651414	Table 3S	Genes up-regulated in medullary breast cancer (MBC) relative to ductal breast cancer (DBD).	Homo sapiens	human	NA	NA
C2	CGP	BERTUCCI_MEDULLARY_VS_DUCTAL_BREAST_CANCER_UP	51491	NOP16	51491	NOP16	M14539	16651414	Table 3S	Genes up-regulated in medullary breast cancer (MBC) relative to ductal breast cancer (DBD).	Homo sapiens	human	NA	NA
C2	CGP	BERTUCCI_MEDULLARY_VS_DUCTAL_BREAST_CANCER_UP	4839	NOP2	4839	NOP2	M14539	16651414	Table 3S	Genes up-regulated in medullary breast cancer (MBC) relative to ductal breast cancer (DBD).	Homo sapiens	human	NA	NA
C2	CGP	BERTUCCI_MEDULLARY_VS_DUCTAL_BREAST_CANCER_UP	10062	NR1H3	10062	NR1H3	M14539	16651414	Table 3S	Genes up-regulated in medullary breast cancer (MBC) relative to ductal breast cancer (DBD).	Homo sapiens	human	NA	NA
C2	CGP	BERTUCCI_MEDULLARY_VS_DUCTAL_BREAST_CANCER_UP	54780	NSMCE4A	54780	NSMCE4A	M14539	16651414	Table 3S	Genes up-regulated in medullary breast cancer (MBC) relative to ductal breast cancer (DBD).	Homo sapiens	human	NA	NA
C2	CGP	BERTUCCI_MEDULLARY_VS_DUCTAL_BREAST_CANCER_UP	9688	NUP93	9688	NUP93	M14539	16651414	Table 3S	Genes up-regulated in medullary breast cancer (MBC) relative to ductal breast cancer (DBD).	Homo sapiens	human	NA	NA
C2	CGP	BERTUCCI_MEDULLARY_VS_DUCTAL_BREAST_CANCER_UP	79668	PARP8	79668	PARP8	M14539	16651414	Table 3S	Genes up-regulated in medullary breast cancer (MBC) relative to ductal breast cancer (DBD).	Homo sapiens	human	NA	NA
C2	CGP	BERTUCCI_MEDULLARY_VS_DUCTAL_BREAST_CANCER_UP	29780	PARVB	29780	PARVB	M14539	16651414	Table 3S	Genes up-regulated in medullary breast cancer (MBC) relative to ductal breast cancer (DBD).	Homo sapiens	human	NA	NA
C2	CGP	BERTUCCI_MEDULLARY_VS_DUCTAL_BREAST_CANCER_UP	26577	PCOLCE2	26577	PCOLCE2	M14539	16651414	Table 3S	Genes up-regulated in medullary breast cancer (MBC) relative to ductal breast cancer (DBD).	Homo sapiens	human	NA	NA
C2	CGP	BERTUCCI_MEDULLARY_VS_DUCTAL_BREAST_CANCER_UP	5046	PCSK6	5046	PCSK6	M14539	16651414	Table 3S	Genes up-regulated in medullary breast cancer (MBC) relative to ductal breast cancer (DBD).	Homo sapiens	human	NA	NA
C2	CGP	BERTUCCI_MEDULLARY_VS_DUCTAL_BREAST_CANCER_UP	11331	PHB2	11331	PHB2	M14539	16651414	Table 3S	Genes up-regulated in medullary breast cancer (MBC) relative to ductal breast cancer (DBD).	Homo sapiens	human	NA	NA
C2	CGP	BERTUCCI_MEDULLARY_VS_DUCTAL_BREAST_CANCER_UP	26147	PHF19	26147	PHF19	M14539	16651414	Table 3S	Genes up-regulated in medullary breast cancer (MBC) relative to ductal breast cancer (DBD).	Homo sapiens	human	NA	NA
C2	CGP	BERTUCCI_MEDULLARY_VS_DUCTAL_BREAST_CANCER_UP	11040	PIM2	11040	PIM2	M14539	16651414	Table 3S	Genes up-regulated in medullary breast cancer (MBC) relative to ductal breast cancer (DBD).	Homo sapiens	human	NA	NA
C2	CGP	BERTUCCI_MEDULLARY_VS_DUCTAL_BREAST_CANCER_UP	23228	PLCL2	23228	PLCL2	M14539	16651414	Table 3S	Genes up-regulated in medullary breast cancer (MBC) relative to ductal breast cancer (DBD).	Homo sapiens	human	NA	NA
C2	CGP	BERTUCCI_MEDULLARY_VS_DUCTAL_BREAST_CANCER_UP	55848	PLGRKT	55848	PLGRKT	M14539	16651414	Table 3S	Genes up-regulated in medullary breast cancer (MBC) relative to ductal breast cancer (DBD).	Homo sapiens	human	NA	NA
C2	CGP	BERTUCCI_MEDULLARY_VS_DUCTAL_BREAST_CANCER_UP	25953	PNKD	25953	PNKD	M14539	16651414	Table 3S	Genes up-regulated in medullary breast cancer (MBC) relative to ductal breast cancer (DBD).	Homo sapiens	human	NA	NA
C2	CGP	BERTUCCI_MEDULLARY_VS_DUCTAL_BREAST_CANCER_UP	56983	POGLUT1	56983	POGLUT1	M14539	16651414	Table 3S	Genes up-regulated in medullary breast cancer (MBC) relative to ductal breast cancer (DBD).	Homo sapiens	human	NA	NA
C2	CGP	BERTUCCI_MEDULLARY_VS_DUCTAL_BREAST_CANCER_UP	5464	PPA1	5464	PPA1	M14539	16651414	Table 3S	Genes up-regulated in medullary breast cancer (MBC) relative to ductal breast cancer (DBD).	Homo sapiens	human	NA	NA
C2	CGP	BERTUCCI_MEDULLARY_VS_DUCTAL_BREAST_CANCER_UP	10105	PPIF	10105	PPIF	M14539	16651414	Table 3S	Genes up-regulated in medullary breast cancer (MBC) relative to ductal breast cancer (DBD).	Homo sapiens	human	NA	NA
C2	CGP	BERTUCCI_MEDULLARY_VS_DUCTAL_BREAST_CANCER_UP	84919	PPP1R15B	84919	PPP1R15B	M14539	16651414	Table 3S	Genes up-regulated in medullary breast cancer (MBC) relative to ductal breast cancer (DBD).	Homo sapiens	human	NA	NA
C2	CGP	BERTUCCI_MEDULLARY_VS_DUCTAL_BREAST_CANCER_UP	10084	PQBP1	10084	PQBP1	M14539	16651414	Table 3S	Genes up-regulated in medullary breast cancer (MBC) relative to ductal breast cancer (DBD).	Homo sapiens	human	NA	NA
C2	CGP	BERTUCCI_MEDULLARY_VS_DUCTAL_BREAST_CANCER_UP	54458	PRR13	54458	PRR13	M14539	16651414	Table 3S	Genes up-regulated in medullary breast cancer (MBC) relative to ductal breast cancer (DBD).	Homo sapiens	human	NA	NA
C2	CGP	BERTUCCI_MEDULLARY_VS_DUCTAL_BREAST_CANCER_UP	5660	PSAP	5660	PSAP	M14539	16651414	Table 3S	Genes up-regulated in medullary breast cancer (MBC) relative to ductal breast cancer (DBD).	Homo sapiens	human	NA	NA
C2	CGP	BERTUCCI_MEDULLARY_VS_DUCTAL_BREAST_CANCER_UP	5686	PSMA5	5686	PSMA5	M14539	16651414	Table 3S	Genes up-regulated in medullary breast cancer (MBC) relative to ductal breast cancer (DBD).	Homo sapiens	human	NA	NA
C2	CGP	BERTUCCI_MEDULLARY_VS_DUCTAL_BREAST_CANCER_UP	5699	PSMB10	5699	PSMB10	M14539	16651414	Table 3S	Genes up-regulated in medullary breast cancer (MBC) relative to ductal breast cancer (DBD).	Homo sapiens	human	NA	NA
C2	CGP	BERTUCCI_MEDULLARY_VS_DUCTAL_BREAST_CANCER_UP	5690	PSMB2	5690	PSMB2	M14539	16651414	Table 3S	Genes up-regulated in medullary breast cancer (MBC) relative to ductal breast cancer (DBD).	Homo sapiens	human	NA	NA
C2	CGP	BERTUCCI_MEDULLARY_VS_DUCTAL_BREAST_CANCER_UP	5696	PSMB8	5696	PSMB8	M14539	16651414	Table 3S	Genes up-regulated in medullary breast cancer (MBC) relative to ductal breast cancer (DBD).	Homo sapiens	human	NA	NA
C2	CGP	BERTUCCI_MEDULLARY_VS_DUCTAL_BREAST_CANCER_UP	5698	PSMB9	5698	PSMB9	M14539	16651414	Table 3S	Genes up-regulated in medullary breast cancer (MBC) relative to ductal breast cancer (DBD).	Homo sapiens	human	NA	NA
C2	CGP	BERTUCCI_MEDULLARY_VS_DUCTAL_BREAST_CANCER_UP	389362	PSMG4	389362	PSMG4	M14539	16651414	Table 3S	Genes up-regulated in medullary breast cancer (MBC) relative to ductal breast cancer (DBD).	Homo sapiens	human	NA	NA
C2	CGP	BERTUCCI_MEDULLARY_VS_DUCTAL_BREAST_CANCER_UP	5777	PTPN6	5777	PTPN6	M14539	16651414	Table 3S	Genes up-regulated in medullary breast cancer (MBC) relative to ductal breast cancer (DBD).	Homo sapiens	human	NA	NA
C2	CGP	BERTUCCI_MEDULLARY_VS_DUCTAL_BREAST_CANCER_UP	80324	PUS1	80324	PUS1	M14539	16651414	Table 3S	Genes up-regulated in medullary breast cancer (MBC) relative to ductal breast cancer (DBD).	Homo sapiens	human	NA	NA
C2	CGP	BERTUCCI_MEDULLARY_VS_DUCTAL_BREAST_CANCER_UP	5912	RAP2B	5912	RAP2B	M14539	16651414	Table 3S	Genes up-regulated in medullary breast cancer (MBC) relative to ductal breast cancer (DBD).	Homo sapiens	human	NA	NA
C2	CGP	BERTUCCI_MEDULLARY_VS_DUCTAL_BREAST_CANCER_UP	5917	RARS1	5917	RARS1	M14539	16651414	Table 3S	Genes up-regulated in medullary breast cancer (MBC) relative to ductal breast cancer (DBD).	Homo sapiens	human	NA	NA
C2	CGP	BERTUCCI_MEDULLARY_VS_DUCTAL_BREAST_CANCER_UP	221002	RASGEF1A	221002	RASGEF1A	M14539	16651414	Table 3S	Genes up-regulated in medullary breast cancer (MBC) relative to ductal breast cancer (DBD).	Homo sapiens	human	NA	NA
C2	CGP	BERTUCCI_MEDULLARY_VS_DUCTAL_BREAST_CANCER_UP	10171	RCL1	10171	RCL1	M14539	16651414	Table 3S	Genes up-regulated in medullary breast cancer (MBC) relative to ductal breast cancer (DBD).	Homo sapiens	human	NA	NA
C2	CGP	BERTUCCI_MEDULLARY_VS_DUCTAL_BREAST_CANCER_UP	5971	RELB	5971	RELB	M14539	16651414	Table 3S	Genes up-regulated in medullary breast cancer (MBC) relative to ductal breast cancer (DBD).	Homo sapiens	human	NA	NA
C2	CGP	BERTUCCI_MEDULLARY_VS_DUCTAL_BREAST_CANCER_UP	5993	RFX5	5993	RFX5	M14539	16651414	Table 3S	Genes up-regulated in medullary breast cancer (MBC) relative to ductal breast cancer (DBD).	Homo sapiens	human	NA	NA
C2	CGP	BERTUCCI_MEDULLARY_VS_DUCTAL_BREAST_CANCER_UP	5996	RGS1	5996	RGS1	M14539	16651414	Table 3S	Genes up-regulated in medullary breast cancer (MBC) relative to ductal breast cancer (DBD).	Homo sapiens	human	NA	NA
C2	CGP	BERTUCCI_MEDULLARY_VS_DUCTAL_BREAST_CANCER_UP	196383	RILPL2	196383	RILPL2	M14539	16651414	Table 3S	Genes up-regulated in medullary breast cancer (MBC) relative to ductal breast cancer (DBD).	Homo sapiens	human	NA	NA
C2	CGP	BERTUCCI_MEDULLARY_VS_DUCTAL_BREAST_CANCER_UP	57494	RIMKLB	57494	RIMKLB	M14539	16651414	Table 3S	Genes up-regulated in medullary breast cancer (MBC) relative to ductal breast cancer (DBD).	Homo sapiens	human	NA	NA
C2	CGP	BERTUCCI_MEDULLARY_VS_DUCTAL_BREAST_CANCER_UP	388591	RNF207	388591	RNF207	M14539	16651414	Table 3S	Genes up-regulated in medullary breast cancer (MBC) relative to ductal breast cancer (DBD).	Homo sapiens	human	NA	NA
C2	CGP	BERTUCCI_MEDULLARY_VS_DUCTAL_BREAST_CANCER_UP	6227	RPS21	6227	RPS21	M14539	16651414	Table 3S	Genes up-regulated in medullary breast cancer (MBC) relative to ductal breast cancer (DBD).	Homo sapiens	human	NA	NA
C2	CGP	BERTUCCI_MEDULLARY_VS_DUCTAL_BREAST_CANCER_UP	6322	SCML1	6322	SCML1	M14539	16651414	Table 3S	Genes up-regulated in medullary breast cancer (MBC) relative to ductal breast cancer (DBD).	Homo sapiens	human	NA	NA
C2	CGP	BERTUCCI_MEDULLARY_VS_DUCTAL_BREAST_CANCER_UP	11196	SEC23IP	11196	SEC23IP	M14539	16651414	Table 3S	Genes up-regulated in medullary breast cancer (MBC) relative to ductal breast cancer (DBD).	Homo sapiens	human	NA	NA
C2	CGP	BERTUCCI_MEDULLARY_VS_DUCTAL_BREAST_CANCER_UP	280636	SELENOH	280636	SELENOH	M14539	16651414	Table 3S	Genes up-regulated in medullary breast cancer (MBC) relative to ductal breast cancer (DBD).	Homo sapiens	human	NA	NA
C2	CGP	BERTUCCI_MEDULLARY_VS_DUCTAL_BREAST_CANCER_UP	8879	SGPL1	8879	SGPL1	M14539	16651414	Table 3S	Genes up-regulated in medullary breast cancer (MBC) relative to ductal breast cancer (DBD).	Homo sapiens	human	NA	NA
C2	CGP	BERTUCCI_MEDULLARY_VS_DUCTAL_BREAST_CANCER_UP	6478	SIAH2	6478	SIAH2	M14539	16651414	Table 3S	Genes up-regulated in medullary breast cancer (MBC) relative to ductal breast cancer (DBD).	Homo sapiens	human	NA	NA
C2	CGP	BERTUCCI_MEDULLARY_VS_DUCTAL_BREAST_CANCER_UP	8631	SKAP1	8631	SKAP1	M14539	16651414	Table 3S	Genes up-regulated in medullary breast cancer (MBC) relative to ductal breast cancer (DBD).	Homo sapiens	human	NA	NA
C2	CGP	BERTUCCI_MEDULLARY_VS_DUCTAL_BREAST_CANCER_UP	11182	SLC2A6	11182	SLC2A6	M14539	16651414	Table 3S	Genes up-regulated in medullary breast cancer (MBC) relative to ductal breast cancer (DBD).	Homo sapiens	human	NA	NA
C2	CGP	BERTUCCI_MEDULLARY_VS_DUCTAL_BREAST_CANCER_UP	22950	SLC4A1AP	22950	SLC4A1AP	M14539	16651414	Table 3S	Genes up-regulated in medullary breast cancer (MBC) relative to ductal breast cancer (DBD).	Homo sapiens	human	NA	NA
C2	CGP	BERTUCCI_MEDULLARY_VS_DUCTAL_BREAST_CANCER_UP	6541	SLC7A1	6541	SLC7A1	M14539	16651414	Table 3S	Genes up-regulated in medullary breast cancer (MBC) relative to ductal breast cancer (DBD).	Homo sapiens	human	NA	NA
C2	CGP	BERTUCCI_MEDULLARY_VS_DUCTAL_BREAST_CANCER_UP	85028	SNHG12	85028	SNHG12	M14539	16651414	Table 3S	Genes up-regulated in medullary breast cancer (MBC) relative to ductal breast cancer (DBD).	Homo sapiens	human	NA	NA
C2	CGP	BERTUCCI_MEDULLARY_VS_DUCTAL_BREAST_CANCER_UP	109729180	SNHG26	109729180	SNHG26	M14539	16651414	Table 3S	Genes up-regulated in medullary breast cancer (MBC) relative to ductal breast cancer (DBD).	Homo sapiens	human	NA	NA
C2	CGP	BERTUCCI_MEDULLARY_VS_DUCTAL_BREAST_CANCER_UP	9021	SOCS3	9021	SOCS3	M14539	16651414	Table 3S	Genes up-regulated in medullary breast cancer (MBC) relative to ductal breast cancer (DBD).	Homo sapiens	human	NA	NA
C2	CGP	BERTUCCI_MEDULLARY_VS_DUCTAL_BREAST_CANCER_UP	6648	SOD2	6648	SOD2	M14539	16651414	Table 3S	Genes up-regulated in medullary breast cancer (MBC) relative to ductal breast cancer (DBD).	Homo sapiens	human	NA	NA
C2	CGP	BERTUCCI_MEDULLARY_VS_DUCTAL_BREAST_CANCER_UP	79029	SPATA5L1	79029	SPATA5L1	M14539	16651414	Table 3S	Genes up-regulated in medullary breast cancer (MBC) relative to ductal breast cancer (DBD).	Homo sapiens	human	NA	NA
C2	CGP	BERTUCCI_MEDULLARY_VS_DUCTAL_BREAST_CANCER_UP	5552	SRGN	5552	SRGN	M14539	16651414	Table 3S	Genes up-regulated in medullary breast cancer (MBC) relative to ductal breast cancer (DBD).	Homo sapiens	human	NA	NA
C2	CGP	BERTUCCI_MEDULLARY_VS_DUCTAL_BREAST_CANCER_UP	57559	STAMBPL1	57559	STAMBPL1	M14539	16651414	Table 3S	Genes up-regulated in medullary breast cancer (MBC) relative to ductal breast cancer (DBD).	Homo sapiens	human	NA	NA
C2	CGP	BERTUCCI_MEDULLARY_VS_DUCTAL_BREAST_CANCER_UP	6772	STAT1	6772	STAT1	M14539	16651414	Table 3S	Genes up-regulated in medullary breast cancer (MBC) relative to ductal breast cancer (DBD).	Homo sapiens	human	NA	NA
C2	CGP	BERTUCCI_MEDULLARY_VS_DUCTAL_BREAST_CANCER_UP	55359	STYK1	55359	STYK1	M14539	16651414	Table 3S	Genes up-regulated in medullary breast cancer (MBC) relative to ductal breast cancer (DBD).	Homo sapiens	human	NA	NA
C2	CGP	BERTUCCI_MEDULLARY_VS_DUCTAL_BREAST_CANCER_UP	117289	TAGAP	117289	TAGAP	M14539	16651414	Table 3S	Genes up-regulated in medullary breast cancer (MBC) relative to ductal breast cancer (DBD).	Homo sapiens	human	NA	NA
C2	CGP	BERTUCCI_MEDULLARY_VS_DUCTAL_BREAST_CANCER_UP	6890	TAP1	6890	TAP1	M14539	16651414	Table 3S	Genes up-regulated in medullary breast cancer (MBC) relative to ductal breast cancer (DBD).	Homo sapiens	human	NA	NA
C2	CGP	BERTUCCI_MEDULLARY_VS_DUCTAL_BREAST_CANCER_UP	55080	TAPBPL	55080	TAPBPL	M14539	16651414	Table 3S	Genes up-regulated in medullary breast cancer (MBC) relative to ductal breast cancer (DBD).	Homo sapiens	human	NA	NA
C2	CGP	BERTUCCI_MEDULLARY_VS_DUCTAL_BREAST_CANCER_UP	6949	TCOF1	6949	TCOF1	M14539	16651414	Table 3S	Genes up-regulated in medullary breast cancer (MBC) relative to ductal breast cancer (DBD).	Homo sapiens	human	NA	NA
C2	CGP	BERTUCCI_MEDULLARY_VS_DUCTAL_BREAST_CANCER_UP	7004	TEAD4	7004	TEAD4	M14539	16651414	Table 3S	Genes up-regulated in medullary breast cancer (MBC) relative to ductal breast cancer (DBD).	Homo sapiens	human	NA	NA
C2	CGP	BERTUCCI_MEDULLARY_VS_DUCTAL_BREAST_CANCER_UP	7073	TIAL1	7073	TIAL1	M14539	16651414	Table 3S	Genes up-regulated in medullary breast cancer (MBC) relative to ductal breast cancer (DBD).	Homo sapiens	human	NA	NA
C2	CGP	BERTUCCI_MEDULLARY_VS_DUCTAL_BREAST_CANCER_UP	7097	TLR2	7097	TLR2	M14539	16651414	Table 3S	Genes up-regulated in medullary breast cancer (MBC) relative to ductal breast cancer (DBD).	Homo sapiens	human	NA	NA
C2	CGP	BERTUCCI_MEDULLARY_VS_DUCTAL_BREAST_CANCER_UP	7127	TNFAIP2	7127	TNFAIP2	M14539	16651414	Table 3S	Genes up-regulated in medullary breast cancer (MBC) relative to ductal breast cancer (DBD).	Homo sapiens	human	NA	NA
C2	CGP	BERTUCCI_MEDULLARY_VS_DUCTAL_BREAST_CANCER_UP	8764	TNFRSF14	8764	TNFRSF14	M14539	16651414	Table 3S	Genes up-regulated in medullary breast cancer (MBC) relative to ductal breast cancer (DBD).	Homo sapiens	human	NA	NA
C2	CGP	BERTUCCI_MEDULLARY_VS_DUCTAL_BREAST_CANCER_UP	7133	TNFRSF1B	7133	TNFRSF1B	M14539	16651414	Table 3S	Genes up-regulated in medullary breast cancer (MBC) relative to ductal breast cancer (DBD).	Homo sapiens	human	NA	NA
C2	CGP	BERTUCCI_MEDULLARY_VS_DUCTAL_BREAST_CANCER_UP	80305	TRABD	80305	TRABD	M14539	16651414	Table 3S	Genes up-regulated in medullary breast cancer (MBC) relative to ductal breast cancer (DBD).	Homo sapiens	human	NA	NA
C2	CGP	BERTUCCI_MEDULLARY_VS_DUCTAL_BREAST_CANCER_UP	7187	TRAF3	7187	TRAF3	M14539	16651414	Table 3S	Genes up-regulated in medullary breast cancer (MBC) relative to ductal breast cancer (DBD).	Homo sapiens	human	NA	NA
C2	CGP	BERTUCCI_MEDULLARY_VS_DUCTAL_BREAST_CANCER_UP	10906	TRAFD1	10906	TRAFD1	M14539	16651414	Table 3S	Genes up-regulated in medullary breast cancer (MBC) relative to ductal breast cancer (DBD).	Homo sapiens	human	NA	NA
C2	CGP	BERTUCCI_MEDULLARY_VS_DUCTAL_BREAST_CANCER_UP	11277	TREX1	11277	TREX1	M14539	16651414	Table 3S	Genes up-regulated in medullary breast cancer (MBC) relative to ductal breast cancer (DBD).	Homo sapiens	human	NA	NA
C2	CGP	BERTUCCI_MEDULLARY_VS_DUCTAL_BREAST_CANCER_UP	1890	TYMP	1890	TYMP	M14539	16651414	Table 3S	Genes up-regulated in medullary breast cancer (MBC) relative to ductal breast cancer (DBD).	Homo sapiens	human	NA	NA
C2	CGP	BERTUCCI_MEDULLARY_VS_DUCTAL_BREAST_CANCER_UP	219743	TYSND1	219743	TYSND1	M14539	16651414	Table 3S	Genes up-regulated in medullary breast cancer (MBC) relative to ductal breast cancer (DBD).	Homo sapiens	human	NA	NA
C2	CGP	BERTUCCI_MEDULLARY_VS_DUCTAL_BREAST_CANCER_UP	7412	VCAM1	7412	VCAM1	M14539	16651414	Table 3S	Genes up-regulated in medullary breast cancer (MBC) relative to ductal breast cancer (DBD).	Homo sapiens	human	NA	NA
C2	CGP	BERTUCCI_MEDULLARY_VS_DUCTAL_BREAST_CANCER_UP	7453	WARS1	7453	WARS1	M14539	16651414	Table 3S	Genes up-regulated in medullary breast cancer (MBC) relative to ductal breast cancer (DBD).	Homo sapiens	human	NA	NA
C2	CGP	BERTUCCI_MEDULLARY_VS_DUCTAL_BREAST_CANCER_UP	7511	XPNPEP1	7511	XPNPEP1	M14539	16651414	Table 3S	Genes up-regulated in medullary breast cancer (MBC) relative to ductal breast cancer (DBD).	Homo sapiens	human	NA	NA
C2	CGP	BERTUCCI_MEDULLARY_VS_DUCTAL_BREAST_CANCER_UP	8531	YBX3	8531	YBX3	M14539	16651414	Table 3S	Genes up-regulated in medullary breast cancer (MBC) relative to ductal breast cancer (DBD).	Homo sapiens	human	NA	NA
C2	CGP	BERTUCCI_MEDULLARY_VS_DUCTAL_BREAST_CANCER_UP	84240	ZCCHC9	84240	ZCCHC9	M14539	16651414	Table 3S	Genes up-regulated in medullary breast cancer (MBC) relative to ductal breast cancer (DBD).	Homo sapiens	human	NA	NA
C2	CGP	BERTUCCI_MEDULLARY_VS_DUCTAL_BREAST_CANCER_UP	132625	ZFP42	132625	ZFP42	M14539	16651414	Table 3S	Genes up-regulated in medullary breast cancer (MBC) relative to ductal breast cancer (DBD).	Homo sapiens	human	NA	NA
C2	CGP	BERTUCCI_MEDULLARY_VS_DUCTAL_BREAST_CANCER_UP	83637	ZMIZ2	83637	ZMIZ2	M14539	16651414	Table 3S	Genes up-regulated in medullary breast cancer (MBC) relative to ductal breast cancer (DBD).	Homo sapiens	human	NA	NA
C2	CGP	BERTUCCI_MEDULLARY_VS_DUCTAL_BREAST_CANCER_UP	57473	ZNF512B	57473	ZNF512B	M14539	16651414	Table 3S	Genes up-regulated in medullary breast cancer (MBC) relative to ductal breast cancer (DBD).	Homo sapiens	human	NA	NA
C2	CGP	CHARAFE_BREAST_CANCER_BASAL_VS_MESENCHYMAL_DN	81792	ADAMTS12	81792	ADAMTS12	M12895	16288205	Table 4S	Genes down-regulated in basal-like breast cancer cell lines as compared to the mesenchymal-like ones.	Homo sapiens	human	NA	NA
C2	CGP	CHARAFE_BREAST_CANCER_BASAL_VS_MESENCHYMAL_DN	26289	AK5	26289	AK5	M12895	16288205	Table 4S	Genes down-regulated in basal-like breast cancer cell lines as compared to the mesenchymal-like ones.	Homo sapiens	human	NA	NA
C2	CGP	CHARAFE_BREAST_CANCER_BASAL_VS_MESENCHYMAL_DN	115701	ALPK2	115701	ALPK2	M12895	16288205	Table 4S	Genes down-regulated in basal-like breast cancer cell lines as compared to the mesenchymal-like ones.	Homo sapiens	human	NA	NA
C2	CGP	CHARAFE_BREAST_CANCER_BASAL_VS_MESENCHYMAL_DN	333	APLP1	333	APLP1	M12895	16288205	Table 4S	Genes down-regulated in basal-like breast cancer cell lines as compared to the mesenchymal-like ones.	Homo sapiens	human	NA	NA
C2	CGP	CHARAFE_BREAST_CANCER_BASAL_VS_MESENCHYMAL_DN	55114	ARHGAP17	55114	ARHGAP17	M12895	16288205	Table 4S	Genes down-regulated in basal-like breast cancer cell lines as compared to the mesenchymal-like ones.	Homo sapiens	human	NA	NA
C2	CGP	CHARAFE_BREAST_CANCER_BASAL_VS_MESENCHYMAL_DN	55701	ARHGEF40	55701	ARHGEF40	M12895	16288205	Table 4S	Genes down-regulated in basal-like breast cancer cell lines as compared to the mesenchymal-like ones.	Homo sapiens	human	NA	NA
C2	CGP	CHARAFE_BREAST_CANCER_BASAL_VS_MESENCHYMAL_DN	9915	ARNT2	9915	ARNT2	M12895	16288205	Table 4S	Genes down-regulated in basal-like breast cancer cell lines as compared to the mesenchymal-like ones.	Homo sapiens	human	NA	NA
C2	CGP	CHARAFE_BREAST_CANCER_BASAL_VS_MESENCHYMAL_DN	586	BCAT1	586	BCAT1	M12895	16288205	Table 4S	Genes down-regulated in basal-like breast cancer cell lines as compared to the mesenchymal-like ones.	Homo sapiens	human	NA	NA
C2	CGP	CHARAFE_BREAST_CANCER_BASAL_VS_MESENCHYMAL_DN	627	BDNF	627	BDNF	M12895	16288205	Table 4S	Genes down-regulated in basal-like breast cancer cell lines as compared to the mesenchymal-like ones.	Homo sapiens	human	NA	NA
C2	CGP	CHARAFE_BREAST_CANCER_BASAL_VS_MESENCHYMAL_DN	90557	CCDC74A	90557	CCDC74A	M12895	16288205	Table 4S	Genes down-regulated in basal-like breast cancer cell lines as compared to the mesenchymal-like ones.	Homo sapiens	human	NA	NA
C2	CGP	CHARAFE_BREAST_CANCER_BASAL_VS_MESENCHYMAL_DN	4267	CD99	4267	CD99	M12895	16288205	Table 4S	Genes down-regulated in basal-like breast cancer cell lines as compared to the mesenchymal-like ones.	Homo sapiens	human	NA	NA
C2	CGP	CHARAFE_BREAST_CANCER_BASAL_VS_MESENCHYMAL_DN	137392	CIBAR1	137392	CIBAR1	M12895	16288205	Table 4S	Genes down-regulated in basal-like breast cancer cell lines as compared to the mesenchymal-like ones.	Homo sapiens	human	NA	NA
C2	CGP	CHARAFE_BREAST_CANCER_BASAL_VS_MESENCHYMAL_DN	123920	CMTM3	123920	CMTM3	M12895	16288205	Table 4S	Genes down-regulated in basal-like breast cancer cell lines as compared to the mesenchymal-like ones.	Homo sapiens	human	NA	NA
C2	CGP	CHARAFE_BREAST_CANCER_BASAL_VS_MESENCHYMAL_DN	154043	CNKSR3	154043	CNKSR3	M12895	16288205	Table 4S	Genes down-regulated in basal-like breast cancer cell lines as compared to the mesenchymal-like ones.	Homo sapiens	human	NA	NA
C2	CGP	CHARAFE_BREAST_CANCER_BASAL_VS_MESENCHYMAL_DN	1292	COL6A2	1292	COL6A2	M12895	16288205	Table 4S	Genes down-regulated in basal-like breast cancer cell lines as compared to the mesenchymal-like ones.	Homo sapiens	human	NA	NA
C2	CGP	CHARAFE_BREAST_CANCER_BASAL_VS_MESENCHYMAL_DN	23333	DPY19L1	23333	DPY19L1	M12895	16288205	Table 4S	Genes down-regulated in basal-like breast cancer cell lines as compared to the mesenchymal-like ones.	Homo sapiens	human	NA	NA
C2	CGP	CHARAFE_BREAST_CANCER_BASAL_VS_MESENCHYMAL_DN	10085	EDIL3	10085	EDIL3	M12895	16288205	Table 4S	Genes down-regulated in basal-like breast cancer cell lines as compared to the mesenchymal-like ones.	Homo sapiens	human	NA	NA
C2	CGP	CHARAFE_BREAST_CANCER_BASAL_VS_MESENCHYMAL_DN	221061	FAM171A1	221061	FAM171A1	M12895	16288205	Table 4S	Genes down-regulated in basal-like breast cancer cell lines as compared to the mesenchymal-like ones.	Homo sapiens	human	NA	NA
C2	CGP	CHARAFE_BREAST_CANCER_BASAL_VS_MESENCHYMAL_DN	2318	FLNC	2318	FLNC	M12895	16288205	Table 4S	Genes down-regulated in basal-like breast cancer cell lines as compared to the mesenchymal-like ones.	Homo sapiens	human	NA	NA
C2	CGP	CHARAFE_BREAST_CANCER_BASAL_VS_MESENCHYMAL_DN	2535	FZD2	2535	FZD2	M12895	16288205	Table 4S	Genes down-regulated in basal-like breast cancer cell lines as compared to the mesenchymal-like ones.	Homo sapiens	human	NA	NA
C2	CGP	CHARAFE_BREAST_CANCER_BASAL_VS_MESENCHYMAL_DN	9945	GFPT2	9945	GFPT2	M12895	16288205	Table 4S	Genes down-regulated in basal-like breast cancer cell lines as compared to the mesenchymal-like ones.	Homo sapiens	human	NA	NA
C2	CGP	CHARAFE_BREAST_CANCER_BASAL_VS_MESENCHYMAL_DN	2791	GNG11	2791	GNG11	M12895	16288205	Table 4S	Genes down-regulated in basal-like breast cancer cell lines as compared to the mesenchymal-like ones.	Homo sapiens	human	NA	NA
C2	CGP	CHARAFE_BREAST_CANCER_BASAL_VS_MESENCHYMAL_DN	2887	GRB10	2887	GRB10	M12895	16288205	Table 4S	Genes down-regulated in basal-like breast cancer cell lines as compared to the mesenchymal-like ones.	Homo sapiens	human	NA	NA
C2	CGP	CHARAFE_BREAST_CANCER_BASAL_VS_MESENCHYMAL_DN	2869	GRK5	2869	GRK5	M12895	16288205	Table 4S	Genes down-regulated in basal-like breast cancer cell lines as compared to the mesenchymal-like ones.	Homo sapiens	human	NA	NA
C2	CGP	CHARAFE_BREAST_CANCER_BASAL_VS_MESENCHYMAL_DN	51454	GULP1	51454	GULP1	M12895	16288205	Table 4S	Genes down-regulated in basal-like breast cancer cell lines as compared to the mesenchymal-like ones.	Homo sapiens	human	NA	NA
C2	CGP	CHARAFE_BREAST_CANCER_BASAL_VS_MESENCHYMAL_DN	3589	IL11	3589	IL11	M12895	16288205	Table 4S	Genes down-regulated in basal-like breast cancer cell lines as compared to the mesenchymal-like ones.	Homo sapiens	human	NA	NA
C2	CGP	CHARAFE_BREAST_CANCER_BASAL_VS_MESENCHYMAL_DN	3797	KIF3C	3797	KIF3C	M12895	16288205	Table 4S	Genes down-regulated in basal-like breast cancer cell lines as compared to the mesenchymal-like ones.	Homo sapiens	human	NA	NA
C2	CGP	CHARAFE_BREAST_CANCER_BASAL_VS_MESENCHYMAL_DN	10365	KLF2	10365	KLF2	M12895	16288205	Table 4S	Genes down-regulated in basal-like breast cancer cell lines as compared to the mesenchymal-like ones.	Homo sapiens	human	NA	NA
C2	CGP	CHARAFE_BREAST_CANCER_BASAL_VS_MESENCHYMAL_DN	4017	LOXL2	4017	LOXL2	M12895	16288205	Table 4S	Genes down-regulated in basal-like breast cancer cell lines as compared to the mesenchymal-like ones.	Homo sapiens	human	NA	NA
C2	CGP	CHARAFE_BREAST_CANCER_BASAL_VS_MESENCHYMAL_DN	4131	MAP1B	4131	MAP1B	M12895	16288205	Table 4S	Genes down-regulated in basal-like breast cancer cell lines as compared to the mesenchymal-like ones.	Homo sapiens	human	NA	NA
C2	CGP	CHARAFE_BREAST_CANCER_BASAL_VS_MESENCHYMAL_DN	151963	MB21D2	151963	MB21D2	M12895	16288205	Table 4S	Genes down-regulated in basal-like breast cancer cell lines as compared to the mesenchymal-like ones.	Homo sapiens	human	NA	NA
C2	CGP	CHARAFE_BREAST_CANCER_BASAL_VS_MESENCHYMAL_DN	4325	MMP16	4325	MMP16	M12895	16288205	Table 4S	Genes down-regulated in basal-like breast cancer cell lines as compared to the mesenchymal-like ones.	Homo sapiens	human	NA	NA
C2	CGP	CHARAFE_BREAST_CANCER_BASAL_VS_MESENCHYMAL_DN	9891	NUAK1	9891	NUAK1	M12895	16288205	Table 4S	Genes down-regulated in basal-like breast cancer cell lines as compared to the mesenchymal-like ones.	Homo sapiens	human	NA	NA
C2	CGP	CHARAFE_BREAST_CANCER_BASAL_VS_MESENCHYMAL_DN	79031	PDCL3	79031	PDCL3	M12895	16288205	Table 4S	Genes down-regulated in basal-like breast cancer cell lines as compared to the mesenchymal-like ones.	Homo sapiens	human	NA	NA
C2	CGP	CHARAFE_BREAST_CANCER_BASAL_VS_MESENCHYMAL_DN	5214	PFKP	5214	PFKP	M12895	16288205	Table 4S	Genes down-regulated in basal-like breast cancer cell lines as compared to the mesenchymal-like ones.	Homo sapiens	human	NA	NA
C2	CGP	CHARAFE_BREAST_CANCER_BASAL_VS_MESENCHYMAL_DN	10687	PNMA2	10687	PNMA2	M12895	16288205	Table 4S	Genes down-regulated in basal-like breast cancer cell lines as compared to the mesenchymal-like ones.	Homo sapiens	human	NA	NA
C2	CGP	CHARAFE_BREAST_CANCER_BASAL_VS_MESENCHYMAL_DN	221662	RBM24	221662	RBM24	M12895	16288205	Table 4S	Genes down-regulated in basal-like breast cancer cell lines as compared to the mesenchymal-like ones.	Homo sapiens	human	NA	NA
C2	CGP	CHARAFE_BREAST_CANCER_BASAL_VS_MESENCHYMAL_DN	6000	RGS7	6000	RGS7	M12895	16288205	Table 4S	Genes down-regulated in basal-like breast cancer cell lines as compared to the mesenchymal-like ones.	Homo sapiens	human	NA	NA
C2	CGP	CHARAFE_BREAST_CANCER_BASAL_VS_MESENCHYMAL_DN	221687	RNF182	221687	RNF182	M12895	16288205	Table 4S	Genes down-regulated in basal-like breast cancer cell lines as compared to the mesenchymal-like ones.	Homo sapiens	human	NA	NA
C2	CGP	CHARAFE_BREAST_CANCER_BASAL_VS_MESENCHYMAL_DN	7857	SCG2	7857	SCG2	M12895	16288205	Table 4S	Genes down-regulated in basal-like breast cancer cell lines as compared to the mesenchymal-like ones.	Homo sapiens	human	NA	NA
C2	CGP	CHARAFE_BREAST_CANCER_BASAL_VS_MESENCHYMAL_DN	10371	SEMA3A	10371	SEMA3A	M12895	16288205	Table 4S	Genes down-regulated in basal-like breast cancer cell lines as compared to the mesenchymal-like ones.	Homo sapiens	human	NA	NA
C2	CGP	CHARAFE_BREAST_CANCER_BASAL_VS_MESENCHYMAL_DN	10019	SH2B3	10019	SH2B3	M12895	16288205	Table 4S	Genes down-regulated in basal-like breast cancer cell lines as compared to the mesenchymal-like ones.	Homo sapiens	human	NA	NA
C2	CGP	CHARAFE_BREAST_CANCER_BASAL_VS_MESENCHYMAL_DN	6474	SHOX2	6474	SHOX2	M12895	16288205	Table 4S	Genes down-regulated in basal-like breast cancer cell lines as compared to the mesenchymal-like ones.	Homo sapiens	human	NA	NA
C2	CGP	CHARAFE_BREAST_CANCER_BASAL_VS_MESENCHYMAL_DN	55437	STRADB	55437	STRADB	M12895	16288205	Table 4S	Genes down-regulated in basal-like breast cancer cell lines as compared to the mesenchymal-like ones.	Homo sapiens	human	NA	NA
C2	CGP	CHARAFE_BREAST_CANCER_BASAL_VS_MESENCHYMAL_DN	10318	TNIP1	10318	TNIP1	M12895	16288205	Table 4S	Genes down-regulated in basal-like breast cancer cell lines as compared to the mesenchymal-like ones.	Homo sapiens	human	NA	NA
C2	CGP	CHARAFE_BREAST_CANCER_BASAL_VS_MESENCHYMAL_DN	7187	TRAF3	7187	TRAF3	M12895	16288205	Table 4S	Genes down-regulated in basal-like breast cancer cell lines as compared to the mesenchymal-like ones.	Homo sapiens	human	NA	NA
C2	CGP	CHARAFE_BREAST_CANCER_BASAL_VS_MESENCHYMAL_DN	7204	TRIO	7204	TRIO	M12895	16288205	Table 4S	Genes down-regulated in basal-like breast cancer cell lines as compared to the mesenchymal-like ones.	Homo sapiens	human	NA	NA
C2	CGP	CHARAFE_BREAST_CANCER_BASAL_VS_MESENCHYMAL_DN	23331	TTC28	23331	TTC28	M12895	16288205	Table 4S	Genes down-regulated in basal-like breast cancer cell lines as compared to the mesenchymal-like ones.	Homo sapiens	human	NA	NA
C2	CGP	CHARAFE_BREAST_CANCER_BASAL_VS_MESENCHYMAL_DN	7280	TUBB2A	7280	TUBB2A	M12895	16288205	Table 4S	Genes down-regulated in basal-like breast cancer cell lines as compared to the mesenchymal-like ones.	Homo sapiens	human	NA	NA
C2	CGP	CHARAFE_BREAST_CANCER_BASAL_VS_MESENCHYMAL_DN	7402	UTRN	7402	UTRN	M12895	16288205	Table 4S	Genes down-regulated in basal-like breast cancer cell lines as compared to the mesenchymal-like ones.	Homo sapiens	human	NA	NA
C2	CGP	CHARAFE_BREAST_CANCER_BASAL_VS_MESENCHYMAL_DN	219654	ZCCHC24	219654	ZCCHC24	M12895	16288205	Table 4S	Genes down-regulated in basal-like breast cancer cell lines as compared to the mesenchymal-like ones.	Homo sapiens	human	NA	NA
C2	CGP	CHARAFE_BREAST_CANCER_BASAL_VS_MESENCHYMAL_DN	6935	ZEB1	6935	ZEB1	M12895	16288205	Table 4S	Genes down-regulated in basal-like breast cancer cell lines as compared to the mesenchymal-like ones.	Homo sapiens	human	NA	NA
C2	CGP	CHARAFE_BREAST_CANCER_BASAL_VS_MESENCHYMAL_UP	2180	ACSL1	2180	ACSL1	M12795	16288205	Table 4S	Genes up-regulated in basal-like breast cancer cell lines as compared to the mesenchymal-like ones.	Homo sapiens	human	NA	NA
C2	CGP	CHARAFE_BREAST_CANCER_BASAL_VS_MESENCHYMAL_UP	266977	ADGRF1	266977	ADGRF1	M12795	16288205	Table 4S	Genes up-regulated in basal-like breast cancer cell lines as compared to the mesenchymal-like ones.	Homo sapiens	human	NA	NA
C2	CGP	CHARAFE_BREAST_CANCER_BASAL_VS_MESENCHYMAL_UP	57016	AKR1B10	57016	AKR1B10	M12795	16288205	Table 4S	Genes up-regulated in basal-like breast cancer cell lines as compared to the mesenchymal-like ones.	Homo sapiens	human	NA	NA
C2	CGP	CHARAFE_BREAST_CANCER_BASAL_VS_MESENCHYMAL_UP	353	APRT	353	APRT	M12795	16288205	Table 4S	Genes up-regulated in basal-like breast cancer cell lines as compared to the mesenchymal-like ones.	Homo sapiens	human	NA	NA
C2	CGP	CHARAFE_BREAST_CANCER_BASAL_VS_MESENCHYMAL_UP	476	ATP1A1	476	ATP1A1	M12795	16288205	Table 4S	Genes up-regulated in basal-like breast cancer cell lines as compared to the mesenchymal-like ones.	Homo sapiens	human	NA	NA
C2	CGP	CHARAFE_BREAST_CANCER_BASAL_VS_MESENCHYMAL_UP	29760	BLNK	29760	BLNK	M12795	16288205	Table 4S	Genes up-regulated in basal-like breast cancer cell lines as compared to the mesenchymal-like ones.	Homo sapiens	human	NA	NA
C2	CGP	CHARAFE_BREAST_CANCER_BASAL_VS_MESENCHYMAL_UP	54836	BSPRY	54836	BSPRY	M12795	16288205	Table 4S	Genes up-regulated in basal-like breast cancer cell lines as compared to the mesenchymal-like ones.	Homo sapiens	human	NA	NA
C2	CGP	CHARAFE_BREAST_CANCER_BASAL_VS_MESENCHYMAL_UP	79098	C1orf116	79098	C1orf116	M12795	16288205	Table 4S	Genes up-regulated in basal-like breast cancer cell lines as compared to the mesenchymal-like ones.	Homo sapiens	human	NA	NA
C2	CGP	CHARAFE_BREAST_CANCER_BASAL_VS_MESENCHYMAL_UP	647024	C6orf132	647024	C6orf132	M12795	16288205	Table 4S	Genes up-regulated in basal-like breast cancer cell lines as compared to the mesenchymal-like ones.	Homo sapiens	human	NA	NA
C2	CGP	CHARAFE_BREAST_CANCER_BASAL_VS_MESENCHYMAL_UP	23624	CBLC	23624	CBLC	M12795	16288205	Table 4S	Genes up-regulated in basal-like breast cancer cell lines as compared to the mesenchymal-like ones.	Homo sapiens	human	NA	NA
C2	CGP	CHARAFE_BREAST_CANCER_BASAL_VS_MESENCHYMAL_UP	57018	CCNL1	57018	CCNL1	M12795	16288205	Table 4S	Genes up-regulated in basal-like breast cancer cell lines as compared to the mesenchymal-like ones.	Homo sapiens	human	NA	NA
C2	CGP	CHARAFE_BREAST_CANCER_BASAL_VS_MESENCHYMAL_UP	100133941	CD24	100133941	CD24	M12795	16288205	Table 4S	Genes up-regulated in basal-like breast cancer cell lines as compared to the mesenchymal-like ones.	Homo sapiens	human	NA	NA
C2	CGP	CHARAFE_BREAST_CANCER_BASAL_VS_MESENCHYMAL_UP	936	CD24P2	936	CD24P2	M12795	16288205	Table 4S	Genes up-regulated in basal-like breast cancer cell lines as compared to the mesenchymal-like ones.	Homo sapiens	human	NA	NA
C2	CGP	CHARAFE_BREAST_CANCER_BASAL_VS_MESENCHYMAL_UP	938	CD24P4	938	CD24P4	M12795	16288205	Table 4S	Genes up-regulated in basal-like breast cancer cell lines as compared to the mesenchymal-like ones.	Homo sapiens	human	NA	NA
C2	CGP	CHARAFE_BREAST_CANCER_BASAL_VS_MESENCHYMAL_UP	999	CDH1	999	CDH1	M12795	16288205	Table 4S	Genes up-regulated in basal-like breast cancer cell lines as compared to the mesenchymal-like ones.	Homo sapiens	human	NA	NA
C2	CGP	CHARAFE_BREAST_CANCER_BASAL_VS_MESENCHYMAL_UP	1001	CDH3	1001	CDH3	M12795	16288205	Table 4S	Genes up-regulated in basal-like breast cancer cell lines as compared to the mesenchymal-like ones.	Homo sapiens	human	NA	NA
C2	CGP	CHARAFE_BREAST_CANCER_BASAL_VS_MESENCHYMAL_UP	1040	CDS1	1040	CDS1	M12795	16288205	Table 4S	Genes up-regulated in basal-like breast cancer cell lines as compared to the mesenchymal-like ones.	Homo sapiens	human	NA	NA
C2	CGP	CHARAFE_BREAST_CANCER_BASAL_VS_MESENCHYMAL_UP	1159	CKMT1B	1159	CKMT1B	M12795	16288205	Table 4S	Genes up-regulated in basal-like breast cancer cell lines as compared to the mesenchymal-like ones.	Homo sapiens	human	NA	NA
C2	CGP	CHARAFE_BREAST_CANCER_BASAL_VS_MESENCHYMAL_UP	9635	CLCA2	9635	CLCA2	M12795	16288205	Table 4S	Genes up-regulated in basal-like breast cancer cell lines as compared to the mesenchymal-like ones.	Homo sapiens	human	NA	NA
C2	CGP	CHARAFE_BREAST_CANCER_BASAL_VS_MESENCHYMAL_UP	1329	COX5B	1329	COX5B	M12795	16288205	Table 4S	Genes up-regulated in basal-like breast cancer cell lines as compared to the mesenchymal-like ones.	Homo sapiens	human	NA	NA
C2	CGP	CHARAFE_BREAST_CANCER_BASAL_VS_MESENCHYMAL_UP	202	CRYBG1	202	CRYBG1	M12795	16288205	Table 4S	Genes up-regulated in basal-like breast cancer cell lines as compared to the mesenchymal-like ones.	Homo sapiens	human	NA	NA
C2	CGP	CHARAFE_BREAST_CANCER_BASAL_VS_MESENCHYMAL_UP	90871	DMAC1	90871	DMAC1	M12795	16288205	Table 4S	Genes up-regulated in basal-like breast cancer cell lines as compared to the mesenchymal-like ones.	Homo sapiens	human	NA	NA
C2	CGP	CHARAFE_BREAST_CANCER_BASAL_VS_MESENCHYMAL_UP	93099	DMKN	93099	DMKN	M12795	16288205	Table 4S	Genes up-regulated in basal-like breast cancer cell lines as compared to the mesenchymal-like ones.	Homo sapiens	human	NA	NA
C2	CGP	CHARAFE_BREAST_CANCER_BASAL_VS_MESENCHYMAL_UP	128338	DRAM2	128338	DRAM2	M12795	16288205	Table 4S	Genes up-regulated in basal-like breast cancer cell lines as compared to the mesenchymal-like ones.	Homo sapiens	human	NA	NA
C2	CGP	CHARAFE_BREAST_CANCER_BASAL_VS_MESENCHYMAL_UP	1830	DSG3	1830	DSG3	M12795	16288205	Table 4S	Genes up-regulated in basal-like breast cancer cell lines as compared to the mesenchymal-like ones.	Homo sapiens	human	NA	NA
C2	CGP	CHARAFE_BREAST_CANCER_BASAL_VS_MESENCHYMAL_UP	80824	DUSP16	80824	DUSP16	M12795	16288205	Table 4S	Genes up-regulated in basal-like breast cancer cell lines as compared to the mesenchymal-like ones.	Homo sapiens	human	NA	NA
C2	CGP	CHARAFE_BREAST_CANCER_BASAL_VS_MESENCHYMAL_UP	26298	EHF	26298	EHF	M12795	16288205	Table 4S	Genes up-regulated in basal-like breast cancer cell lines as compared to the mesenchymal-like ones.	Homo sapiens	human	NA	NA
C2	CGP	CHARAFE_BREAST_CANCER_BASAL_VS_MESENCHYMAL_UP	1997	ELF1	1997	ELF1	M12795	16288205	Table 4S	Genes up-regulated in basal-like breast cancer cell lines as compared to the mesenchymal-like ones.	Homo sapiens	human	NA	NA
C2	CGP	CHARAFE_BREAST_CANCER_BASAL_VS_MESENCHYMAL_UP	1999	ELF3	1999	ELF3	M12795	16288205	Table 4S	Genes up-regulated in basal-like breast cancer cell lines as compared to the mesenchymal-like ones.	Homo sapiens	human	NA	NA
C2	CGP	CHARAFE_BREAST_CANCER_BASAL_VS_MESENCHYMAL_UP	79767	ELMO3	79767	ELMO3	M12795	16288205	Table 4S	Genes up-regulated in basal-like breast cancer cell lines as compared to the mesenchymal-like ones.	Homo sapiens	human	NA	NA
C2	CGP	CHARAFE_BREAST_CANCER_BASAL_VS_MESENCHYMAL_UP	284361	EMC10	284361	EMC10	M12795	16288205	Table 4S	Genes up-regulated in basal-like breast cancer cell lines as compared to the mesenchymal-like ones.	Homo sapiens	human	NA	NA
C2	CGP	CHARAFE_BREAST_CANCER_BASAL_VS_MESENCHYMAL_UP	954	ENTPD2	954	ENTPD2	M12795	16288205	Table 4S	Genes up-regulated in basal-like breast cancer cell lines as compared to the mesenchymal-like ones.	Homo sapiens	human	NA	NA
C2	CGP	CHARAFE_BREAST_CANCER_BASAL_VS_MESENCHYMAL_UP	64097	EPB41L4A	64097	EPB41L4A	M12795	16288205	Table 4S	Genes up-regulated in basal-like breast cancer cell lines as compared to the mesenchymal-like ones.	Homo sapiens	human	NA	NA
C2	CGP	CHARAFE_BREAST_CANCER_BASAL_VS_MESENCHYMAL_UP	2041	EPHA1	2041	EPHA1	M12795	16288205	Table 4S	Genes up-regulated in basal-like breast cancer cell lines as compared to the mesenchymal-like ones.	Homo sapiens	human	NA	NA
C2	CGP	CHARAFE_BREAST_CANCER_BASAL_VS_MESENCHYMAL_UP	55040	EPN3	55040	EPN3	M12795	16288205	Table 4S	Genes up-regulated in basal-like breast cancer cell lines as compared to the mesenchymal-like ones.	Homo sapiens	human	NA	NA
C2	CGP	CHARAFE_BREAST_CANCER_BASAL_VS_MESENCHYMAL_UP	54845	ESRP1	54845	ESRP1	M12795	16288205	Table 4S	Genes up-regulated in basal-like breast cancer cell lines as compared to the mesenchymal-like ones.	Homo sapiens	human	NA	NA
C2	CGP	CHARAFE_BREAST_CANCER_BASAL_VS_MESENCHYMAL_UP	80004	ESRP2	80004	ESRP2	M12795	16288205	Table 4S	Genes up-regulated in basal-like breast cancer cell lines as compared to the mesenchymal-like ones.	Homo sapiens	human	NA	NA
C2	CGP	CHARAFE_BREAST_CANCER_BASAL_VS_MESENCHYMAL_UP	50848	F11R	50848	F11R	M12795	16288205	Table 4S	Genes up-regulated in basal-like breast cancer cell lines as compared to the mesenchymal-like ones.	Homo sapiens	human	NA	NA
C2	CGP	CHARAFE_BREAST_CANCER_BASAL_VS_MESENCHYMAL_UP	222584	FAM83B	222584	FAM83B	M12795	16288205	Table 4S	Genes up-regulated in basal-like breast cancer cell lines as compared to the mesenchymal-like ones.	Homo sapiens	human	NA	NA
C2	CGP	CHARAFE_BREAST_CANCER_BASAL_VS_MESENCHYMAL_UP	9982	FGFBP1	9982	FGFBP1	M12795	16288205	Table 4S	Genes up-regulated in basal-like breast cancer cell lines as compared to the mesenchymal-like ones.	Homo sapiens	human	NA	NA
C2	CGP	CHARAFE_BREAST_CANCER_BASAL_VS_MESENCHYMAL_UP	2354	FOSB	2354	FOSB	M12795	16288205	Table 4S	Genes up-regulated in basal-like breast cancer cell lines as compared to the mesenchymal-like ones.	Homo sapiens	human	NA	NA
C2	CGP	CHARAFE_BREAST_CANCER_BASAL_VS_MESENCHYMAL_UP	5349	FXYD3	5349	FXYD3	M12795	16288205	Table 4S	Genes up-regulated in basal-like breast cancer cell lines as compared to the mesenchymal-like ones.	Homo sapiens	human	NA	NA
C2	CGP	CHARAFE_BREAST_CANCER_BASAL_VS_MESENCHYMAL_UP	64762	GAREM1	64762	GAREM1	M12795	16288205	Table 4S	Genes up-regulated in basal-like breast cancer cell lines as compared to the mesenchymal-like ones.	Homo sapiens	human	NA	NA
C2	CGP	CHARAFE_BREAST_CANCER_BASAL_VS_MESENCHYMAL_UP	2707	GJB3	2707	GJB3	M12795	16288205	Table 4S	Genes up-regulated in basal-like breast cancer cell lines as compared to the mesenchymal-like ones.	Homo sapiens	human	NA	NA
C2	CGP	CHARAFE_BREAST_CANCER_BASAL_VS_MESENCHYMAL_UP	196996	GRAMD2A	196996	GRAMD2A	M12795	16288205	Table 4S	Genes up-regulated in basal-like breast cancer cell lines as compared to the mesenchymal-like ones.	Homo sapiens	human	NA	NA
C2	CGP	CHARAFE_BREAST_CANCER_BASAL_VS_MESENCHYMAL_UP	79977	GRHL2	79977	GRHL2	M12795	16288205	Table 4S	Genes up-regulated in basal-like breast cancer cell lines as compared to the mesenchymal-like ones.	Homo sapiens	human	NA	NA
C2	CGP	CHARAFE_BREAST_CANCER_BASAL_VS_MESENCHYMAL_UP	2934	GSN	2934	GSN	M12795	16288205	Table 4S	Genes up-regulated in basal-like breast cancer cell lines as compared to the mesenchymal-like ones.	Homo sapiens	human	NA	NA
C2	CGP	CHARAFE_BREAST_CANCER_BASAL_VS_MESENCHYMAL_UP	29911	HOOK2	29911	HOOK2	M12795	16288205	Table 4S	Genes up-regulated in basal-like breast cancer cell lines as compared to the mesenchymal-like ones.	Homo sapiens	human	NA	NA
C2	CGP	CHARAFE_BREAST_CANCER_BASAL_VS_MESENCHYMAL_UP	3664	IRF6	3664	IRF6	M12795	16288205	Table 4S	Genes up-regulated in basal-like breast cancer cell lines as compared to the mesenchymal-like ones.	Homo sapiens	human	NA	NA
C2	CGP	CHARAFE_BREAST_CANCER_BASAL_VS_MESENCHYMAL_UP	3694	ITGB6	3694	ITGB6	M12795	16288205	Table 4S	Genes up-regulated in basal-like breast cancer cell lines as compared to the mesenchymal-like ones.	Homo sapiens	human	NA	NA
C2	CGP	CHARAFE_BREAST_CANCER_BASAL_VS_MESENCHYMAL_UP	3704	ITPA	3704	ITPA	M12795	16288205	Table 4S	Genes up-regulated in basal-like breast cancer cell lines as compared to the mesenchymal-like ones.	Homo sapiens	human	NA	NA
C2	CGP	CHARAFE_BREAST_CANCER_BASAL_VS_MESENCHYMAL_UP	3775	KCNK1	3775	KCNK1	M12795	16288205	Table 4S	Genes up-regulated in basal-like breast cancer cell lines as compared to the mesenchymal-like ones.	Homo sapiens	human	NA	NA
C2	CGP	CHARAFE_BREAST_CANCER_BASAL_VS_MESENCHYMAL_UP	9674	KIAA0040	9674	KIAA0040	M12795	16288205	Table 4S	Genes up-regulated in basal-like breast cancer cell lines as compared to the mesenchymal-like ones.	Homo sapiens	human	NA	NA
C2	CGP	CHARAFE_BREAST_CANCER_BASAL_VS_MESENCHYMAL_UP	57648	KIAA1522	57648	KIAA1522	M12795	16288205	Table 4S	Genes up-regulated in basal-like breast cancer cell lines as compared to the mesenchymal-like ones.	Homo sapiens	human	NA	NA
C2	CGP	CHARAFE_BREAST_CANCER_BASAL_VS_MESENCHYMAL_UP	25818	KLK5	25818	KLK5	M12795	16288205	Table 4S	Genes up-regulated in basal-like breast cancer cell lines as compared to the mesenchymal-like ones.	Homo sapiens	human	NA	NA
C2	CGP	CHARAFE_BREAST_CANCER_BASAL_VS_MESENCHYMAL_UP	5653	KLK6	5653	KLK6	M12795	16288205	Table 4S	Genes up-regulated in basal-like breast cancer cell lines as compared to the mesenchymal-like ones.	Homo sapiens	human	NA	NA
C2	CGP	CHARAFE_BREAST_CANCER_BASAL_VS_MESENCHYMAL_UP	3866	KRT15	3866	KRT15	M12795	16288205	Table 4S	Genes up-regulated in basal-like breast cancer cell lines as compared to the mesenchymal-like ones.	Homo sapiens	human	NA	NA
C2	CGP	CHARAFE_BREAST_CANCER_BASAL_VS_MESENCHYMAL_UP	3868	KRT16	3868	KRT16	M12795	16288205	Table 4S	Genes up-regulated in basal-like breast cancer cell lines as compared to the mesenchymal-like ones.	Homo sapiens	human	NA	NA
C2	CGP	CHARAFE_BREAST_CANCER_BASAL_VS_MESENCHYMAL_UP	3852	KRT5	3852	KRT5	M12795	16288205	Table 4S	Genes up-regulated in basal-like breast cancer cell lines as compared to the mesenchymal-like ones.	Homo sapiens	human	NA	NA
C2	CGP	CHARAFE_BREAST_CANCER_BASAL_VS_MESENCHYMAL_UP	3898	LAD1	3898	LAD1	M12795	16288205	Table 4S	Genes up-regulated in basal-like breast cancer cell lines as compared to the mesenchymal-like ones.	Homo sapiens	human	NA	NA
C2	CGP	CHARAFE_BREAST_CANCER_BASAL_VS_MESENCHYMAL_UP	3934	LCN2	3934	LCN2	M12795	16288205	Table 4S	Genes up-regulated in basal-like breast cancer cell lines as compared to the mesenchymal-like ones.	Homo sapiens	human	NA	NA
C2	CGP	CHARAFE_BREAST_CANCER_BASAL_VS_MESENCHYMAL_UP	3985	LIMK2	3985	LIMK2	M12795	16288205	Table 4S	Genes up-regulated in basal-like breast cancer cell lines as compared to the mesenchymal-like ones.	Homo sapiens	human	NA	NA
C2	CGP	CHARAFE_BREAST_CANCER_BASAL_VS_MESENCHYMAL_UP	9516	LITAF	9516	LITAF	M12795	16288205	Table 4S	Genes up-regulated in basal-like breast cancer cell lines as compared to the mesenchymal-like ones.	Homo sapiens	human	NA	NA
C2	CGP	CHARAFE_BREAST_CANCER_BASAL_VS_MESENCHYMAL_UP	346389	MACC1	346389	MACC1	M12795	16288205	Table 4S	Genes up-regulated in basal-like breast cancer cell lines as compared to the mesenchymal-like ones.	Homo sapiens	human	NA	NA
C2	CGP	CHARAFE_BREAST_CANCER_BASAL_VS_MESENCHYMAL_UP	4094	MAF	4094	MAF	M12795	16288205	Table 4S	Genes up-regulated in basal-like breast cancer cell lines as compared to the mesenchymal-like ones.	Homo sapiens	human	NA	NA
C2	CGP	CHARAFE_BREAST_CANCER_BASAL_VS_MESENCHYMAL_UP	114569	MAL2	114569	MAL2	M12795	16288205	Table 4S	Genes up-regulated in basal-like breast cancer cell lines as compared to the mesenchymal-like ones.	Homo sapiens	human	NA	NA
C2	CGP	CHARAFE_BREAST_CANCER_BASAL_VS_MESENCHYMAL_UP	153562	MARVELD2	153562	MARVELD2	M12795	16288205	Table 4S	Genes up-regulated in basal-like breast cancer cell lines as compared to the mesenchymal-like ones.	Homo sapiens	human	NA	NA
C2	CGP	CHARAFE_BREAST_CANCER_BASAL_VS_MESENCHYMAL_UP	55796	MBNL3	55796	MBNL3	M12795	16288205	Table 4S	Genes up-regulated in basal-like breast cancer cell lines as compared to the mesenchymal-like ones.	Homo sapiens	human	NA	NA
C2	CGP	CHARAFE_BREAST_CANCER_BASAL_VS_MESENCHYMAL_UP	406988	MIR205	406988	MIR205	M12795	16288205	Table 4S	Genes up-regulated in basal-like breast cancer cell lines as compared to the mesenchymal-like ones.	Homo sapiens	human	NA	NA
C2	CGP	CHARAFE_BREAST_CANCER_BASAL_VS_MESENCHYMAL_UP	143098	MPP7	143098	MPP7	M12795	16288205	Table 4S	Genes up-regulated in basal-like breast cancer cell lines as compared to the mesenchymal-like ones.	Homo sapiens	human	NA	NA
C2	CGP	CHARAFE_BREAST_CANCER_BASAL_VS_MESENCHYMAL_UP	196264	MPZL3	196264	MPZL3	M12795	16288205	Table 4S	Genes up-regulated in basal-like breast cancer cell lines as compared to the mesenchymal-like ones.	Homo sapiens	human	NA	NA
C2	CGP	CHARAFE_BREAST_CANCER_BASAL_VS_MESENCHYMAL_UP	4582	MUC1	4582	MUC1	M12795	16288205	Table 4S	Genes up-regulated in basal-like breast cancer cell lines as compared to the mesenchymal-like ones.	Homo sapiens	human	NA	NA
C2	CGP	CHARAFE_BREAST_CANCER_BASAL_VS_MESENCHYMAL_UP	4645	MYO5B	4645	MYO5B	M12795	16288205	Table 4S	Genes up-regulated in basal-like breast cancer cell lines as compared to the mesenchymal-like ones.	Homo sapiens	human	NA	NA
C2	CGP	CHARAFE_BREAST_CANCER_BASAL_VS_MESENCHYMAL_UP	51526	OSER1	51526	OSER1	M12795	16288205	Table 4S	Genes up-regulated in basal-like breast cancer cell lines as compared to the mesenchymal-like ones.	Homo sapiens	human	NA	NA
C2	CGP	CHARAFE_BREAST_CANCER_BASAL_VS_MESENCHYMAL_UP	5017	OVOL1	5017	OVOL1	M12795	16288205	Table 4S	Genes up-regulated in basal-like breast cancer cell lines as compared to the mesenchymal-like ones.	Homo sapiens	human	NA	NA
C2	CGP	CHARAFE_BREAST_CANCER_BASAL_VS_MESENCHYMAL_UP	58495	OVOL2	58495	OVOL2	M12795	16288205	Table 4S	Genes up-regulated in basal-like breast cancer cell lines as compared to the mesenchymal-like ones.	Homo sapiens	human	NA	NA
C2	CGP	CHARAFE_BREAST_CANCER_BASAL_VS_MESENCHYMAL_UP	10158	PDZK1IP1	10158	PDZK1IP1	M12795	16288205	Table 4S	Genes up-regulated in basal-like breast cancer cell lines as compared to the mesenchymal-like ones.	Homo sapiens	human	NA	NA
C2	CGP	CHARAFE_BREAST_CANCER_BASAL_VS_MESENCHYMAL_UP	11187	PKP3	11187	PKP3	M12795	16288205	Table 4S	Genes up-regulated in basal-like breast cancer cell lines as compared to the mesenchymal-like ones.	Homo sapiens	human	NA	NA
C2	CGP	CHARAFE_BREAST_CANCER_BASAL_VS_MESENCHYMAL_UP	5493	PPL	5493	PPL	M12795	16288205	Table 4S	Genes up-regulated in basal-like breast cancer cell lines as compared to the mesenchymal-like ones.	Homo sapiens	human	NA	NA
C2	CGP	CHARAFE_BREAST_CANCER_BASAL_VS_MESENCHYMAL_UP	81706	PPP1R14C	81706	PPP1R14C	M12795	16288205	Table 4S	Genes up-regulated in basal-like breast cancer cell lines as compared to the mesenchymal-like ones.	Homo sapiens	human	NA	NA
C2	CGP	CHARAFE_BREAST_CANCER_BASAL_VS_MESENCHYMAL_UP	150696	PROM2	150696	PROM2	M12795	16288205	Table 4S	Genes up-regulated in basal-like breast cancer cell lines as compared to the mesenchymal-like ones.	Homo sapiens	human	NA	NA
C2	CGP	CHARAFE_BREAST_CANCER_BASAL_VS_MESENCHYMAL_UP	79170	PRR15L	79170	PRR15L	M12795	16288205	Table 4S	Genes up-regulated in basal-like breast cancer cell lines as compared to the mesenchymal-like ones.	Homo sapiens	human	NA	NA
C2	CGP	CHARAFE_BREAST_CANCER_BASAL_VS_MESENCHYMAL_UP	79056	PRRG4	79056	PRRG4	M12795	16288205	Table 4S	Genes up-regulated in basal-like breast cancer cell lines as compared to the mesenchymal-like ones.	Homo sapiens	human	NA	NA
C2	CGP	CHARAFE_BREAST_CANCER_BASAL_VS_MESENCHYMAL_UP	5652	PRSS8	5652	PRSS8	M12795	16288205	Table 4S	Genes up-regulated in basal-like breast cancer cell lines as compared to the mesenchymal-like ones.	Homo sapiens	human	NA	NA
C2	CGP	CHARAFE_BREAST_CANCER_BASAL_VS_MESENCHYMAL_UP	5777	PTPN6	5777	PTPN6	M12795	16288205	Table 4S	Genes up-regulated in basal-like breast cancer cell lines as compared to the mesenchymal-like ones.	Homo sapiens	human	NA	NA
C2	CGP	CHARAFE_BREAST_CANCER_BASAL_VS_MESENCHYMAL_UP	57111	RAB25	57111	RAB25	M12795	16288205	Table 4S	Genes up-regulated in basal-like breast cancer cell lines as compared to the mesenchymal-like ones.	Homo sapiens	human	NA	NA
C2	CGP	CHARAFE_BREAST_CANCER_BASAL_VS_MESENCHYMAL_UP	5934	RBL2	5934	RBL2	M12795	16288205	Table 4S	Genes up-regulated in basal-like breast cancer cell lines as compared to the mesenchymal-like ones.	Homo sapiens	human	NA	NA
C2	CGP	CHARAFE_BREAST_CANCER_BASAL_VS_MESENCHYMAL_UP	29984	RHOD	29984	RHOD	M12795	16288205	Table 4S	Genes up-regulated in basal-like breast cancer cell lines as compared to the mesenchymal-like ones.	Homo sapiens	human	NA	NA
C2	CGP	CHARAFE_BREAST_CANCER_BASAL_VS_MESENCHYMAL_UP	255488	RNF144B	255488	RNF144B	M12795	16288205	Table 4S	Genes up-regulated in basal-like breast cancer cell lines as compared to the mesenchymal-like ones.	Homo sapiens	human	NA	NA
C2	CGP	CHARAFE_BREAST_CANCER_BASAL_VS_MESENCHYMAL_UP	80352	RNF39	80352	RNF39	M12795	16288205	Table 4S	Genes up-regulated in basal-like breast cancer cell lines as compared to the mesenchymal-like ones.	Homo sapiens	human	NA	NA
C2	CGP	CHARAFE_BREAST_CANCER_BASAL_VS_MESENCHYMAL_UP	54894	RNF43	54894	RNF43	M12795	16288205	Table 4S	Genes up-regulated in basal-like breast cancer cell lines as compared to the mesenchymal-like ones.	Homo sapiens	human	NA	NA
C2	CGP	CHARAFE_BREAST_CANCER_BASAL_VS_MESENCHYMAL_UP	6242	RTKN	6242	RTKN	M12795	16288205	Table 4S	Genes up-regulated in basal-like breast cancer cell lines as compared to the mesenchymal-like ones.	Homo sapiens	human	NA	NA
C2	CGP	CHARAFE_BREAST_CANCER_BASAL_VS_MESENCHYMAL_UP	57402	S100A14	57402	S100A14	M12795	16288205	Table 4S	Genes up-regulated in basal-like breast cancer cell lines as compared to the mesenchymal-like ones.	Homo sapiens	human	NA	NA
C2	CGP	CHARAFE_BREAST_CANCER_BASAL_VS_MESENCHYMAL_UP	6279	S100A8	6279	S100A8	M12795	16288205	Table 4S	Genes up-regulated in basal-like breast cancer cell lines as compared to the mesenchymal-like ones.	Homo sapiens	human	NA	NA
C2	CGP	CHARAFE_BREAST_CANCER_BASAL_VS_MESENCHYMAL_UP	6286	S100P	6286	S100P	M12795	16288205	Table 4S	Genes up-regulated in basal-like breast cancer cell lines as compared to the mesenchymal-like ones.	Homo sapiens	human	NA	NA
C2	CGP	CHARAFE_BREAST_CANCER_BASAL_VS_MESENCHYMAL_UP	6337	SCNN1A	6337	SCNN1A	M12795	16288205	Table 4S	Genes up-regulated in basal-like breast cancer cell lines as compared to the mesenchymal-like ones.	Homo sapiens	human	NA	NA
C2	CGP	CHARAFE_BREAST_CANCER_BASAL_VS_MESENCHYMAL_UP	12	SERPINA3	12	SERPINA3	M12795	16288205	Table 4S	Genes up-regulated in basal-like breast cancer cell lines as compared to the mesenchymal-like ones.	Homo sapiens	human	NA	NA
C2	CGP	CHARAFE_BREAST_CANCER_BASAL_VS_MESENCHYMAL_UP	79918	SETD6	79918	SETD6	M12795	16288205	Table 4S	Genes up-regulated in basal-like breast cancer cell lines as compared to the mesenchymal-like ones.	Homo sapiens	human	NA	NA
C2	CGP	CHARAFE_BREAST_CANCER_BASAL_VS_MESENCHYMAL_UP	10045	SH2D3A	10045	SH2D3A	M12795	16288205	Table 4S	Genes up-regulated in basal-like breast cancer cell lines as compared to the mesenchymal-like ones.	Homo sapiens	human	NA	NA
C2	CGP	CHARAFE_BREAST_CANCER_BASAL_VS_MESENCHYMAL_UP	26751	SH3YL1	26751	SH3YL1	M12795	16288205	Table 4S	Genes up-regulated in basal-like breast cancer cell lines as compared to the mesenchymal-like ones.	Homo sapiens	human	NA	NA
C2	CGP	CHARAFE_BREAST_CANCER_BASAL_VS_MESENCHYMAL_UP	4891	SLC11A2	4891	SLC11A2	M12795	16288205	Table 4S	Genes up-regulated in basal-like breast cancer cell lines as compared to the mesenchymal-like ones.	Homo sapiens	human	NA	NA
C2	CGP	CHARAFE_BREAST_CANCER_BASAL_VS_MESENCHYMAL_UP	84925	SLC49A4	84925	SLC49A4	M12795	16288205	Table 4S	Genes up-regulated in basal-like breast cancer cell lines as compared to the mesenchymal-like ones.	Homo sapiens	human	NA	NA
C2	CGP	CHARAFE_BREAST_CANCER_BASAL_VS_MESENCHYMAL_UP	6590	SLPI	6590	SLPI	M12795	16288205	Table 4S	Genes up-regulated in basal-like breast cancer cell lines as compared to the mesenchymal-like ones.	Homo sapiens	human	NA	NA
C2	CGP	CHARAFE_BREAST_CANCER_BASAL_VS_MESENCHYMAL_UP	6692	SPINT1	6692	SPINT1	M12795	16288205	Table 4S	Genes up-regulated in basal-like breast cancer cell lines as compared to the mesenchymal-like ones.	Homo sapiens	human	NA	NA
C2	CGP	CHARAFE_BREAST_CANCER_BASAL_VS_MESENCHYMAL_UP	102724362	SPINT1-AS1	102724362	SPINT1-AS1	M12795	16288205	Table 4S	Genes up-regulated in basal-like breast cancer cell lines as compared to the mesenchymal-like ones.	Homo sapiens	human	NA	NA
C2	CGP	CHARAFE_BREAST_CANCER_BASAL_VS_MESENCHYMAL_UP	10653	SPINT2	10653	SPINT2	M12795	16288205	Table 4S	Genes up-regulated in basal-like breast cancer cell lines as compared to the mesenchymal-like ones.	Homo sapiens	human	NA	NA
C2	CGP	CHARAFE_BREAST_CANCER_BASAL_VS_MESENCHYMAL_UP	54961	SSH3	54961	SSH3	M12795	16288205	Table 4S	Genes up-regulated in basal-like breast cancer cell lines as compared to the mesenchymal-like ones.	Homo sapiens	human	NA	NA
C2	CGP	CHARAFE_BREAST_CANCER_BASAL_VS_MESENCHYMAL_UP	6768	ST14	6768	ST14	M12795	16288205	Table 4S	Genes up-regulated in basal-like breast cancer cell lines as compared to the mesenchymal-like ones.	Homo sapiens	human	NA	NA
C2	CGP	CHARAFE_BREAST_CANCER_BASAL_VS_MESENCHYMAL_UP	79689	STEAP4	79689	STEAP4	M12795	16288205	Table 4S	Genes up-regulated in basal-like breast cancer cell lines as compared to the mesenchymal-like ones.	Homo sapiens	human	NA	NA
C2	CGP	CHARAFE_BREAST_CANCER_BASAL_VS_MESENCHYMAL_UP	9766	SUSD6	9766	SUSD6	M12795	16288205	Table 4S	Genes up-regulated in basal-like breast cancer cell lines as compared to the mesenchymal-like ones.	Homo sapiens	human	NA	NA
C2	CGP	CHARAFE_BREAST_CANCER_BASAL_VS_MESENCHYMAL_UP	84958	SYTL1	84958	SYTL1	M12795	16288205	Table 4S	Genes up-regulated in basal-like breast cancer cell lines as compared to the mesenchymal-like ones.	Homo sapiens	human	NA	NA
C2	CGP	CHARAFE_BREAST_CANCER_BASAL_VS_MESENCHYMAL_UP	4070	TACSTD2	4070	TACSTD2	M12795	16288205	Table 4S	Genes up-regulated in basal-like breast cancer cell lines as compared to the mesenchymal-like ones.	Homo sapiens	human	NA	NA
C2	CGP	CHARAFE_BREAST_CANCER_BASAL_VS_MESENCHYMAL_UP	123036	TC2N	123036	TC2N	M12795	16288205	Table 4S	Genes up-regulated in basal-like breast cancer cell lines as compared to the mesenchymal-like ones.	Homo sapiens	human	NA	NA
C2	CGP	CHARAFE_BREAST_CANCER_BASAL_VS_MESENCHYMAL_UP	116238	TLCD1	116238	TLCD1	M12795	16288205	Table 4S	Genes up-regulated in basal-like breast cancer cell lines as compared to the mesenchymal-like ones.	Homo sapiens	human	NA	NA
C2	CGP	CHARAFE_BREAST_CANCER_BASAL_VS_MESENCHYMAL_UP	80194	TMEM134	80194	TMEM134	M12795	16288205	Table 4S	Genes up-regulated in basal-like breast cancer cell lines as compared to the mesenchymal-like ones.	Homo sapiens	human	NA	NA
C2	CGP	CHARAFE_BREAST_CANCER_BASAL_VS_MESENCHYMAL_UP	92703	TMEM183A	92703	TMEM183A	M12795	16288205	Table 4S	Genes up-regulated in basal-like breast cancer cell lines as compared to the mesenchymal-like ones.	Homo sapiens	human	NA	NA
C2	CGP	CHARAFE_BREAST_CANCER_BASAL_VS_MESENCHYMAL_UP	84222	TMEM191A	84222	TMEM191A	M12795	16288205	Table 4S	Genes up-regulated in basal-like breast cancer cell lines as compared to the mesenchymal-like ones.	Homo sapiens	human	NA	NA
C2	CGP	CHARAFE_BREAST_CANCER_BASAL_VS_MESENCHYMAL_UP	161291	TMEM30B	161291	TMEM30B	M12795	16288205	Table 4S	Genes up-regulated in basal-like breast cancer cell lines as compared to the mesenchymal-like ones.	Homo sapiens	human	NA	NA
C2	CGP	CHARAFE_BREAST_CANCER_BASAL_VS_MESENCHYMAL_UP	25963	TMEM87A	25963	TMEM87A	M12795	16288205	Table 4S	Genes up-regulated in basal-like breast cancer cell lines as compared to the mesenchymal-like ones.	Homo sapiens	human	NA	NA
C2	CGP	CHARAFE_BREAST_CANCER_BASAL_VS_MESENCHYMAL_UP	23650	TRIM29	23650	TRIM29	M12795	16288205	Table 4S	Genes up-regulated in basal-like breast cancer cell lines as compared to the mesenchymal-like ones.	Homo sapiens	human	NA	NA
C2	CGP	CHARAFE_BREAST_CANCER_BASAL_VS_MESENCHYMAL_UP	1831	TSC22D3	1831	TSC22D3	M12795	16288205	Table 4S	Genes up-regulated in basal-like breast cancer cell lines as compared to the mesenchymal-like ones.	Homo sapiens	human	NA	NA
C2	CGP	CHARAFE_BREAST_CANCER_BASAL_VS_MESENCHYMAL_UP	100131187	TSTD1	100131187	TSTD1	M12795	16288205	Table 4S	Genes up-regulated in basal-like breast cancer cell lines as compared to the mesenchymal-like ones.	Homo sapiens	human	NA	NA
C2	CGP	CHARAFE_BREAST_CANCER_BASAL_VS_MESENCHYMAL_UP	80349	WDR61	80349	WDR61	M12795	16288205	Table 4S	Genes up-regulated in basal-like breast cancer cell lines as compared to the mesenchymal-like ones.	Homo sapiens	human	NA	NA
C2	CGP	CHARAFE_BREAST_CANCER_BASAL_VS_MESENCHYMAL_UP	7538	ZFP36	7538	ZFP36	M12795	16288205	Table 4S	Genes up-regulated in basal-like breast cancer cell lines as compared to the mesenchymal-like ones.	Homo sapiens	human	NA	NA
C2	CGP	CHARAFE_BREAST_CANCER_BASAL_VS_MESENCHYMAL_UP	7718	ZNF165	7718	ZNF165	M12795	16288205	Table 4S	Genes up-regulated in basal-like breast cancer cell lines as compared to the mesenchymal-like ones.	Homo sapiens	human	NA	NA
C2	CGP	CHARAFE_BREAST_CANCER_LUMINAL_VS_BASAL_DN	5825	ABCD3	5825	ABCD3	M14507	16288205	Table 2S	Genes down-regulated in luminal-like breast cancer cell lines compared to the basal-like ones.	Homo sapiens	human	NA	NA
C2	CGP	CHARAFE_BREAST_CANCER_LUMINAL_VS_BASAL_DN	87	ACTN1	87	ACTN1	M14507	16288205	Table 2S	Genes down-regulated in luminal-like breast cancer cell lines compared to the basal-like ones.	Homo sapiens	human	NA	NA
C2	CGP	CHARAFE_BREAST_CANCER_LUMINAL_VS_BASAL_DN	100	ADA	100	ADA	M14507	16288205	Table 2S	Genes down-regulated in luminal-like breast cancer cell lines compared to the basal-like ones.	Homo sapiens	human	NA	NA
C2	CGP	CHARAFE_BREAST_CANCER_LUMINAL_VS_BASAL_DN	120	ADD3	120	ADD3	M14507	16288205	Table 2S	Genes down-regulated in luminal-like breast cancer cell lines compared to the basal-like ones.	Homo sapiens	human	NA	NA
C2	CGP	CHARAFE_BREAST_CANCER_LUMINAL_VS_BASAL_DN	976	ADGRE5	976	ADGRE5	M14507	16288205	Table 2S	Genes down-regulated in luminal-like breast cancer cell lines compared to the basal-like ones.	Homo sapiens	human	NA	NA
C2	CGP	CHARAFE_BREAST_CANCER_LUMINAL_VS_BASAL_DN	133	ADM	133	ADM	M14507	16288205	Table 2S	Genes down-regulated in luminal-like breast cancer cell lines compared to the basal-like ones.	Homo sapiens	human	NA	NA
C2	CGP	CHARAFE_BREAST_CANCER_LUMINAL_VS_BASAL_DN	136	ADORA2B	136	ADORA2B	M14507	16288205	Table 2S	Genes down-regulated in luminal-like breast cancer cell lines compared to the basal-like ones.	Homo sapiens	human	NA	NA
C2	CGP	CHARAFE_BREAST_CANCER_LUMINAL_VS_BASAL_DN	154	ADRB2	154	ADRB2	M14507	16288205	Table 2S	Genes down-regulated in luminal-like breast cancer cell lines compared to the basal-like ones.	Homo sapiens	human	NA	NA
C2	CGP	CHARAFE_BREAST_CANCER_LUMINAL_VS_BASAL_DN	8540	AGPS	8540	AGPS	M14507	16288205	Table 2S	Genes down-regulated in luminal-like breast cancer cell lines compared to the basal-like ones.	Homo sapiens	human	NA	NA
C2	CGP	CHARAFE_BREAST_CANCER_LUMINAL_VS_BASAL_DN	231	AKR1B1	231	AKR1B1	M14507	16288205	Table 2S	Genes down-regulated in luminal-like breast cancer cell lines compared to the basal-like ones.	Homo sapiens	human	NA	NA
C2	CGP	CHARAFE_BREAST_CANCER_LUMINAL_VS_BASAL_DN	57016	AKR1B10	57016	AKR1B10	M14507	16288205	Table 2S	Genes down-regulated in luminal-like breast cancer cell lines compared to the basal-like ones.	Homo sapiens	human	NA	NA
C2	CGP	CHARAFE_BREAST_CANCER_LUMINAL_VS_BASAL_DN	1645	AKR1C1	1645	AKR1C1	M14507	16288205	Table 2S	Genes down-regulated in luminal-like breast cancer cell lines compared to the basal-like ones.	Homo sapiens	human	NA	NA
C2	CGP	CHARAFE_BREAST_CANCER_LUMINAL_VS_BASAL_DN	8644	AKR1C3	8644	AKR1C3	M14507	16288205	Table 2S	Genes down-regulated in luminal-like breast cancer cell lines compared to the basal-like ones.	Homo sapiens	human	NA	NA
C2	CGP	CHARAFE_BREAST_CANCER_LUMINAL_VS_BASAL_DN	10000	AKT3	10000	AKT3	M14507	16288205	Table 2S	Genes down-regulated in luminal-like breast cancer cell lines compared to the basal-like ones.	Homo sapiens	human	NA	NA
C2	CGP	CHARAFE_BREAST_CANCER_LUMINAL_VS_BASAL_DN	220	ALDH1A3	220	ALDH1A3	M14507	16288205	Table 2S	Genes down-regulated in luminal-like breast cancer cell lines compared to the basal-like ones.	Homo sapiens	human	NA	NA
C2	CGP	CHARAFE_BREAST_CANCER_LUMINAL_VS_BASAL_DN	224	ALDH3A2	224	ALDH3A2	M14507	16288205	Table 2S	Genes down-regulated in luminal-like breast cancer cell lines compared to the basal-like ones.	Homo sapiens	human	NA	NA
C2	CGP	CHARAFE_BREAST_CANCER_LUMINAL_VS_BASAL_DN	262	AMD1	262	AMD1	M14507	16288205	Table 2S	Genes down-regulated in luminal-like breast cancer cell lines compared to the basal-like ones.	Homo sapiens	human	NA	NA
C2	CGP	CHARAFE_BREAST_CANCER_LUMINAL_VS_BASAL_DN	56172	ANKH	56172	ANKH	M14507	16288205	Table 2S	Genes down-regulated in luminal-like breast cancer cell lines compared to the basal-like ones.	Homo sapiens	human	NA	NA
C2	CGP	CHARAFE_BREAST_CANCER_LUMINAL_VS_BASAL_DN	651746	ANKRD33B	651746	ANKRD33B	M14507	16288205	Table 2S	Genes down-regulated in luminal-like breast cancer cell lines compared to the basal-like ones.	Homo sapiens	human	NA	NA
C2	CGP	CHARAFE_BREAST_CANCER_LUMINAL_VS_BASAL_DN	84168	ANTXR1	84168	ANTXR1	M14507	16288205	Table 2S	Genes down-regulated in luminal-like breast cancer cell lines compared to the basal-like ones.	Homo sapiens	human	NA	NA
C2	CGP	CHARAFE_BREAST_CANCER_LUMINAL_VS_BASAL_DN	301	ANXA1	301	ANXA1	M14507	16288205	Table 2S	Genes down-regulated in luminal-like breast cancer cell lines compared to the basal-like ones.	Homo sapiens	human	NA	NA
C2	CGP	CHARAFE_BREAST_CANCER_LUMINAL_VS_BASAL_DN	302	ANXA2	302	ANXA2	M14507	16288205	Table 2S	Genes down-regulated in luminal-like breast cancer cell lines compared to the basal-like ones.	Homo sapiens	human	NA	NA
C2	CGP	CHARAFE_BREAST_CANCER_LUMINAL_VS_BASAL_DN	304	ANXA2P2	304	ANXA2P2	M14507	16288205	Table 2S	Genes down-regulated in luminal-like breast cancer cell lines compared to the basal-like ones.	Homo sapiens	human	NA	NA
C2	CGP	CHARAFE_BREAST_CANCER_LUMINAL_VS_BASAL_DN	306	ANXA3	306	ANXA3	M14507	16288205	Table 2S	Genes down-regulated in luminal-like breast cancer cell lines compared to the basal-like ones.	Homo sapiens	human	NA	NA
C2	CGP	CHARAFE_BREAST_CANCER_LUMINAL_VS_BASAL_DN	307	ANXA4	307	ANXA4	M14507	16288205	Table 2S	Genes down-regulated in luminal-like breast cancer cell lines compared to the basal-like ones.	Homo sapiens	human	NA	NA
C2	CGP	CHARAFE_BREAST_CANCER_LUMINAL_VS_BASAL_DN	653145	ANXA8	653145	ANXA8	M14507	16288205	Table 2S	Genes down-regulated in luminal-like breast cancer cell lines compared to the basal-like ones.	Homo sapiens	human	NA	NA
C2	CGP	CHARAFE_BREAST_CANCER_LUMINAL_VS_BASAL_DN	80830	APOL6	80830	APOL6	M14507	16288205	Table 2S	Genes down-regulated in luminal-like breast cancer cell lines compared to the basal-like ones.	Homo sapiens	human	NA	NA
C2	CGP	CHARAFE_BREAST_CANCER_LUMINAL_VS_BASAL_DN	64411	ARAP3	64411	ARAP3	M14507	16288205	Table 2S	Genes down-regulated in luminal-like breast cancer cell lines compared to the basal-like ones.	Homo sapiens	human	NA	NA
C2	CGP	CHARAFE_BREAST_CANCER_LUMINAL_VS_BASAL_DN	57636	ARHGAP23	57636	ARHGAP23	M14507	16288205	Table 2S	Genes down-regulated in luminal-like breast cancer cell lines compared to the basal-like ones.	Homo sapiens	human	NA	NA
C2	CGP	CHARAFE_BREAST_CANCER_LUMINAL_VS_BASAL_DN	394	ARHGAP5	394	ARHGAP5	M14507	16288205	Table 2S	Genes down-regulated in luminal-like breast cancer cell lines compared to the basal-like ones.	Homo sapiens	human	NA	NA
C2	CGP	CHARAFE_BREAST_CANCER_LUMINAL_VS_BASAL_DN	64283	ARHGEF28	64283	ARHGEF28	M14507	16288205	Table 2S	Genes down-regulated in luminal-like breast cancer cell lines compared to the basal-like ones.	Homo sapiens	human	NA	NA
C2	CGP	CHARAFE_BREAST_CANCER_LUMINAL_VS_BASAL_DN	56938	ARNTL2	56938	ARNTL2	M14507	16288205	Table 2S	Genes down-regulated in luminal-like breast cancer cell lines compared to the basal-like ones.	Homo sapiens	human	NA	NA
C2	CGP	CHARAFE_BREAST_CANCER_LUMINAL_VS_BASAL_DN	10109	ARPC2	10109	ARPC2	M14507	16288205	Table 2S	Genes down-regulated in luminal-like breast cancer cell lines compared to the basal-like ones.	Homo sapiens	human	NA	NA
C2	CGP	CHARAFE_BREAST_CANCER_LUMINAL_VS_BASAL_DN	171023	ASXL1	171023	ASXL1	M14507	16288205	Table 2S	Genes down-regulated in luminal-like breast cancer cell lines compared to the basal-like ones.	Homo sapiens	human	NA	NA
C2	CGP	CHARAFE_BREAST_CANCER_LUMINAL_VS_BASAL_DN	57205	ATP10D	57205	ATP10D	M14507	16288205	Table 2S	Genes down-regulated in luminal-like breast cancer cell lines compared to the basal-like ones.	Homo sapiens	human	NA	NA
C2	CGP	CHARAFE_BREAST_CANCER_LUMINAL_VS_BASAL_DN	476	ATP1A1	476	ATP1A1	M14507	16288205	Table 2S	Genes down-regulated in luminal-like breast cancer cell lines compared to the basal-like ones.	Homo sapiens	human	NA	NA
C2	CGP	CHARAFE_BREAST_CANCER_LUMINAL_VS_BASAL_DN	483	ATP1B3	483	ATP1B3	M14507	16288205	Table 2S	Genes down-regulated in luminal-like breast cancer cell lines compared to the basal-like ones.	Homo sapiens	human	NA	NA
C2	CGP	CHARAFE_BREAST_CANCER_LUMINAL_VS_BASAL_DN	558	AXL	558	AXL	M14507	16288205	Table 2S	Genes down-regulated in luminal-like breast cancer cell lines compared to the basal-like ones.	Homo sapiens	human	NA	NA
C2	CGP	CHARAFE_BREAST_CANCER_LUMINAL_VS_BASAL_DN	567	B2M	567	B2M	M14507	16288205	Table 2S	Genes down-regulated in luminal-like breast cancer cell lines compared to the basal-like ones.	Homo sapiens	human	NA	NA
C2	CGP	CHARAFE_BREAST_CANCER_LUMINAL_VS_BASAL_DN	84002	B3GNT5	84002	B3GNT5	M14507	16288205	Table 2S	Genes down-regulated in luminal-like breast cancer cell lines compared to the basal-like ones.	Homo sapiens	human	NA	NA
C2	CGP	CHARAFE_BREAST_CANCER_LUMINAL_VS_BASAL_DN	80114	BICC1	80114	BICC1	M14507	16288205	Table 2S	Genes down-regulated in luminal-like breast cancer cell lines compared to the basal-like ones.	Homo sapiens	human	NA	NA
C2	CGP	CHARAFE_BREAST_CANCER_LUMINAL_VS_BASAL_DN	23299	BICD2	23299	BICD2	M14507	16288205	Table 2S	Genes down-regulated in luminal-like breast cancer cell lines compared to the basal-like ones.	Homo sapiens	human	NA	NA
C2	CGP	CHARAFE_BREAST_CANCER_LUMINAL_VS_BASAL_DN	274	BIN1	274	BIN1	M14507	16288205	Table 2S	Genes down-regulated in luminal-like breast cancer cell lines compared to the basal-like ones.	Homo sapiens	human	NA	NA
C2	CGP	CHARAFE_BREAST_CANCER_LUMINAL_VS_BASAL_DN	330	BIRC3	330	BIRC3	M14507	16288205	Table 2S	Genes down-regulated in luminal-like breast cancer cell lines compared to the basal-like ones.	Homo sapiens	human	NA	NA
C2	CGP	CHARAFE_BREAST_CANCER_LUMINAL_VS_BASAL_DN	649	BMP1	649	BMP1	M14507	16288205	Table 2S	Genes down-regulated in luminal-like breast cancer cell lines compared to the basal-like ones.	Homo sapiens	human	NA	NA
C2	CGP	CHARAFE_BREAST_CANCER_LUMINAL_VS_BASAL_DN	646	BNC1	646	BNC1	M14507	16288205	Table 2S	Genes down-regulated in luminal-like breast cancer cell lines compared to the basal-like ones.	Homo sapiens	human	NA	NA
C2	CGP	CHARAFE_BREAST_CANCER_LUMINAL_VS_BASAL_DN	10950	BTG3	10950	BTG3	M14507	16288205	Table 2S	Genes down-regulated in luminal-like breast cancer cell lines compared to the basal-like ones.	Homo sapiens	human	NA	NA
C2	CGP	CHARAFE_BREAST_CANCER_LUMINAL_VS_BASAL_DN	11118	BTN3A2	11118	BTN3A2	M14507	16288205	Table 2S	Genes down-regulated in luminal-like breast cancer cell lines compared to the basal-like ones.	Homo sapiens	human	NA	NA
C2	CGP	CHARAFE_BREAST_CANCER_LUMINAL_VS_BASAL_DN	10384	BTN3A3	10384	BTN3A3	M14507	16288205	Table 2S	Genes down-regulated in luminal-like breast cancer cell lines compared to the basal-like ones.	Homo sapiens	human	NA	NA
C2	CGP	CHARAFE_BREAST_CANCER_LUMINAL_VS_BASAL_DN	715	C1R	715	C1R	M14507	16288205	Table 2S	Genes down-regulated in luminal-like breast cancer cell lines compared to the basal-like ones.	Homo sapiens	human	NA	NA
C2	CGP	CHARAFE_BREAST_CANCER_LUMINAL_VS_BASAL_DN	716	C1S	716	C1S	M14507	16288205	Table 2S	Genes down-regulated in luminal-like breast cancer cell lines compared to the basal-like ones.	Homo sapiens	human	NA	NA
C2	CGP	CHARAFE_BREAST_CANCER_LUMINAL_VS_BASAL_DN	718	C3	718	C3	M14507	16288205	Table 2S	Genes down-regulated in luminal-like breast cancer cell lines compared to the basal-like ones.	Homo sapiens	human	NA	NA
C2	CGP	CHARAFE_BREAST_CANCER_LUMINAL_VS_BASAL_DN	800	CALD1	800	CALD1	M14507	16288205	Table 2S	Genes down-regulated in luminal-like breast cancer cell lines compared to the basal-like ones.	Homo sapiens	human	NA	NA
C2	CGP	CHARAFE_BREAST_CANCER_LUMINAL_VS_BASAL_DN	23261	CAMTA1	23261	CAMTA1	M14507	16288205	Table 2S	Genes down-regulated in luminal-like breast cancer cell lines compared to the basal-like ones.	Homo sapiens	human	NA	NA
C2	CGP	CHARAFE_BREAST_CANCER_LUMINAL_VS_BASAL_DN	84674	CARD6	84674	CARD6	M14507	16288205	Table 2S	Genes down-regulated in luminal-like breast cancer cell lines compared to the basal-like ones.	Homo sapiens	human	NA	NA
C2	CGP	CHARAFE_BREAST_CANCER_LUMINAL_VS_BASAL_DN	834	CASP1	834	CASP1	M14507	16288205	Table 2S	Genes down-regulated in luminal-like breast cancer cell lines compared to the basal-like ones.	Homo sapiens	human	NA	NA
C2	CGP	CHARAFE_BREAST_CANCER_LUMINAL_VS_BASAL_DN	837	CASP4	837	CASP4	M14507	16288205	Table 2S	Genes down-regulated in luminal-like breast cancer cell lines compared to the basal-like ones.	Homo sapiens	human	NA	NA
C2	CGP	CHARAFE_BREAST_CANCER_LUMINAL_VS_BASAL_DN	857	CAV1	857	CAV1	M14507	16288205	Table 2S	Genes down-regulated in luminal-like breast cancer cell lines compared to the basal-like ones.	Homo sapiens	human	NA	NA
C2	CGP	CHARAFE_BREAST_CANCER_LUMINAL_VS_BASAL_DN	858	CAV2	858	CAV2	M14507	16288205	Table 2S	Genes down-regulated in luminal-like breast cancer cell lines compared to the basal-like ones.	Homo sapiens	human	NA	NA
C2	CGP	CHARAFE_BREAST_CANCER_LUMINAL_VS_BASAL_DN	284119	CAVIN1	284119	CAVIN1	M14507	16288205	Table 2S	Genes down-regulated in luminal-like breast cancer cell lines compared to the basal-like ones.	Homo sapiens	human	NA	NA
C2	CGP	CHARAFE_BREAST_CANCER_LUMINAL_VS_BASAL_DN	112464	CAVIN3	112464	CAVIN3	M14507	16288205	Table 2S	Genes down-regulated in luminal-like breast cancer cell lines compared to the basal-like ones.	Homo sapiens	human	NA	NA
C2	CGP	CHARAFE_BREAST_CANCER_LUMINAL_VS_BASAL_DN	873	CBR1	873	CBR1	M14507	16288205	Table 2S	Genes down-regulated in luminal-like breast cancer cell lines compared to the basal-like ones.	Homo sapiens	human	NA	NA
C2	CGP	CHARAFE_BREAST_CANCER_LUMINAL_VS_BASAL_DN	25901	CCDC28A	25901	CCDC28A	M14507	16288205	Table 2S	Genes down-regulated in luminal-like breast cancer cell lines compared to the basal-like ones.	Homo sapiens	human	NA	NA
C2	CGP	CHARAFE_BREAST_CANCER_LUMINAL_VS_BASAL_DN	151887	CCDC80	151887	CCDC80	M14507	16288205	Table 2S	Genes down-regulated in luminal-like breast cancer cell lines compared to the basal-like ones.	Homo sapiens	human	NA	NA
C2	CGP	CHARAFE_BREAST_CANCER_LUMINAL_VS_BASAL_DN	79780	CCDC82	79780	CCDC82	M14507	16288205	Table 2S	Genes down-regulated in luminal-like breast cancer cell lines compared to the basal-like ones.	Homo sapiens	human	NA	NA
C2	CGP	CHARAFE_BREAST_CANCER_LUMINAL_VS_BASAL_DN	55704	CCDC88A	55704	CCDC88A	M14507	16288205	Table 2S	Genes down-regulated in luminal-like breast cancer cell lines compared to the basal-like ones.	Homo sapiens	human	NA	NA
C2	CGP	CHARAFE_BREAST_CANCER_LUMINAL_VS_BASAL_DN	388115	CCDC9B	388115	CCDC9B	M14507	16288205	Table 2S	Genes down-regulated in luminal-like breast cancer cell lines compared to the basal-like ones.	Homo sapiens	human	NA	NA
C2	CGP	CHARAFE_BREAST_CANCER_LUMINAL_VS_BASAL_DN	8900	CCNA1	8900	CCNA1	M14507	16288205	Table 2S	Genes down-regulated in luminal-like breast cancer cell lines compared to the basal-like ones.	Homo sapiens	human	NA	NA
C2	CGP	CHARAFE_BREAST_CANCER_LUMINAL_VS_BASAL_DN	151195	CCNYL1	151195	CCNYL1	M14507	16288205	Table 2S	Genes down-regulated in luminal-like breast cancer cell lines compared to the basal-like ones.	Homo sapiens	human	NA	NA
C2	CGP	CHARAFE_BREAST_CANCER_LUMINAL_VS_BASAL_DN	135228	CD109	135228	CD109	M14507	16288205	Table 2S	Genes down-regulated in luminal-like breast cancer cell lines compared to the basal-like ones.	Homo sapiens	human	NA	NA
C2	CGP	CHARAFE_BREAST_CANCER_LUMINAL_VS_BASAL_DN	929	CD14	929	CD14	M14507	16288205	Table 2S	Genes down-regulated in luminal-like breast cancer cell lines compared to the basal-like ones.	Homo sapiens	human	NA	NA
C2	CGP	CHARAFE_BREAST_CANCER_LUMINAL_VS_BASAL_DN	960	CD44	960	CD44	M14507	16288205	Table 2S	Genes down-regulated in luminal-like breast cancer cell lines compared to the basal-like ones.	Homo sapiens	human	NA	NA
C2	CGP	CHARAFE_BREAST_CANCER_LUMINAL_VS_BASAL_DN	965	CD58	965	CD58	M14507	16288205	Table 2S	Genes down-regulated in luminal-like breast cancer cell lines compared to the basal-like ones.	Homo sapiens	human	NA	NA
C2	CGP	CHARAFE_BREAST_CANCER_LUMINAL_VS_BASAL_DN	966	CD59	966	CD59	M14507	16288205	Table 2S	Genes down-regulated in luminal-like breast cancer cell lines compared to the basal-like ones.	Homo sapiens	human	NA	NA
C2	CGP	CHARAFE_BREAST_CANCER_LUMINAL_VS_BASAL_DN	10602	CDC42EP3	10602	CDC42EP3	M14507	16288205	Table 2S	Genes down-regulated in luminal-like breast cancer cell lines compared to the basal-like ones.	Homo sapiens	human	NA	NA
C2	CGP	CHARAFE_BREAST_CANCER_LUMINAL_VS_BASAL_DN	64866	CDCP1	64866	CDCP1	M14507	16288205	Table 2S	Genes down-regulated in luminal-like breast cancer cell lines compared to the basal-like ones.	Homo sapiens	human	NA	NA
C2	CGP	CHARAFE_BREAST_CANCER_LUMINAL_VS_BASAL_DN	1001	CDH3	1001	CDH3	M14507	16288205	Table 2S	Genes down-regulated in luminal-like breast cancer cell lines compared to the basal-like ones.	Homo sapiens	human	NA	NA
C2	CGP	CHARAFE_BREAST_CANCER_LUMINAL_VS_BASAL_DN	1021	CDK6	1021	CDK6	M14507	16288205	Table 2S	Genes down-regulated in luminal-like breast cancer cell lines compared to the basal-like ones.	Homo sapiens	human	NA	NA
C2	CGP	CHARAFE_BREAST_CANCER_LUMINAL_VS_BASAL_DN	1052	CEBPD	1052	CEBPD	M14507	16288205	Table 2S	Genes down-regulated in luminal-like breast cancer cell lines compared to the basal-like ones.	Homo sapiens	human	NA	NA
C2	CGP	CHARAFE_BREAST_CANCER_LUMINAL_VS_BASAL_DN	629	CFB	629	CFB	M14507	16288205	Table 2S	Genes down-regulated in luminal-like breast cancer cell lines compared to the basal-like ones.	Homo sapiens	human	NA	NA
C2	CGP	CHARAFE_BREAST_CANCER_LUMINAL_VS_BASAL_DN	3426	CFI	3426	CFI	M14507	16288205	Table 2S	Genes down-regulated in luminal-like breast cancer cell lines compared to the basal-like ones.	Homo sapiens	human	NA	NA
C2	CGP	CHARAFE_BREAST_CANCER_LUMINAL_VS_BASAL_DN	1073	CFL2	1073	CFL2	M14507	16288205	Table 2S	Genes down-regulated in luminal-like breast cancer cell lines compared to the basal-like ones.	Homo sapiens	human	NA	NA
C2	CGP	CHARAFE_BREAST_CANCER_LUMINAL_VS_BASAL_DN	8837	CFLAR	8837	CFLAR	M14507	16288205	Table 2S	Genes down-regulated in luminal-like breast cancer cell lines compared to the basal-like ones.	Homo sapiens	human	NA	NA
C2	CGP	CHARAFE_BREAST_CANCER_LUMINAL_VS_BASAL_DN	57132	CHMP1B	57132	CHMP1B	M14507	16288205	Table 2S	Genes down-regulated in luminal-like breast cancer cell lines compared to the basal-like ones.	Homo sapiens	human	NA	NA
C2	CGP	CHARAFE_BREAST_CANCER_LUMINAL_VS_BASAL_DN	9469	CHST3	9469	CHST3	M14507	16288205	Table 2S	Genes down-regulated in luminal-like breast cancer cell lines compared to the basal-like ones.	Homo sapiens	human	NA	NA
C2	CGP	CHARAFE_BREAST_CANCER_LUMINAL_VS_BASAL_DN	137392	CIBAR1	137392	CIBAR1	M14507	16288205	Table 2S	Genes down-regulated in luminal-like breast cancer cell lines compared to the basal-like ones.	Homo sapiens	human	NA	NA
C2	CGP	CHARAFE_BREAST_CANCER_LUMINAL_VS_BASAL_DN	25932	CLIC4	25932	CLIC4	M14507	16288205	Table 2S	Genes down-regulated in luminal-like breast cancer cell lines compared to the basal-like ones.	Homo sapiens	human	NA	NA
C2	CGP	CHARAFE_BREAST_CANCER_LUMINAL_VS_BASAL_DN	79745	CLIP4	79745	CLIP4	M14507	16288205	Table 2S	Genes down-regulated in luminal-like breast cancer cell lines compared to the basal-like ones.	Homo sapiens	human	NA	NA
C2	CGP	CHARAFE_BREAST_CANCER_LUMINAL_VS_BASAL_DN	79827	CLMP	79827	CLMP	M14507	16288205	Table 2S	Genes down-regulated in luminal-like breast cancer cell lines compared to the basal-like ones.	Homo sapiens	human	NA	NA
C2	CGP	CHARAFE_BREAST_CANCER_LUMINAL_VS_BASAL_DN	51727	CMPK1	51727	CMPK1	M14507	16288205	Table 2S	Genes down-regulated in luminal-like breast cancer cell lines compared to the basal-like ones.	Homo sapiens	human	NA	NA
C2	CGP	CHARAFE_BREAST_CANCER_LUMINAL_VS_BASAL_DN	1282	COL4A1	1282	COL4A1	M14507	16288205	Table 2S	Genes down-regulated in luminal-like breast cancer cell lines compared to the basal-like ones.	Homo sapiens	human	NA	NA
C2	CGP	CHARAFE_BREAST_CANCER_LUMINAL_VS_BASAL_DN	1284	COL4A2	1284	COL4A2	M14507	16288205	Table 2S	Genes down-regulated in luminal-like breast cancer cell lines compared to the basal-like ones.	Homo sapiens	human	NA	NA
C2	CGP	CHARAFE_BREAST_CANCER_LUMINAL_VS_BASAL_DN	1295	COL8A1	1295	COL8A1	M14507	16288205	Table 2S	Genes down-regulated in luminal-like breast cancer cell lines compared to the basal-like ones.	Homo sapiens	human	NA	NA
C2	CGP	CHARAFE_BREAST_CANCER_LUMINAL_VS_BASAL_DN	10920	COPS8	10920	COPS8	M14507	16288205	Table 2S	Genes down-regulated in luminal-like breast cancer cell lines compared to the basal-like ones.	Homo sapiens	human	NA	NA
C2	CGP	CHARAFE_BREAST_CANCER_LUMINAL_VS_BASAL_DN	23603	CORO1C	23603	CORO1C	M14507	16288205	Table 2S	Genes down-regulated in luminal-like breast cancer cell lines compared to the basal-like ones.	Homo sapiens	human	NA	NA
C2	CGP	CHARAFE_BREAST_CANCER_LUMINAL_VS_BASAL_DN	23406	COTL1	23406	COTL1	M14507	16288205	Table 2S	Genes down-regulated in luminal-like breast cancer cell lines compared to the basal-like ones.	Homo sapiens	human	NA	NA
C2	CGP	CHARAFE_BREAST_CANCER_LUMINAL_VS_BASAL_DN	9419	CRIPT	9419	CRIPT	M14507	16288205	Table 2S	Genes down-regulated in luminal-like breast cancer cell lines compared to the basal-like ones.	Homo sapiens	human	NA	NA
C2	CGP	CHARAFE_BREAST_CANCER_LUMINAL_VS_BASAL_DN	1398	CRK	1398	CRK	M14507	16288205	Table 2S	Genes down-regulated in luminal-like breast cancer cell lines compared to the basal-like ones.	Homo sapiens	human	NA	NA
C2	CGP	CHARAFE_BREAST_CANCER_LUMINAL_VS_BASAL_DN	1410	CRYAB	1410	CRYAB	M14507	16288205	Table 2S	Genes down-regulated in luminal-like breast cancer cell lines compared to the basal-like ones.	Homo sapiens	human	NA	NA
C2	CGP	CHARAFE_BREAST_CANCER_LUMINAL_VS_BASAL_DN	202	CRYBG1	202	CRYBG1	M14507	16288205	Table 2S	Genes down-regulated in luminal-like breast cancer cell lines compared to the basal-like ones.	Homo sapiens	human	NA	NA
C2	CGP	CHARAFE_BREAST_CANCER_LUMINAL_VS_BASAL_DN	1459	CSNK2A2	1459	CSNK2A2	M14507	16288205	Table 2S	Genes down-regulated in luminal-like breast cancer cell lines compared to the basal-like ones.	Homo sapiens	human	NA	NA
C2	CGP	CHARAFE_BREAST_CANCER_LUMINAL_VS_BASAL_DN	1075	CTSC	1075	CTSC	M14507	16288205	Table 2S	Genes down-regulated in luminal-like breast cancer cell lines compared to the basal-like ones.	Homo sapiens	human	NA	NA
C2	CGP	CHARAFE_BREAST_CANCER_LUMINAL_VS_BASAL_DN	2919	CXCL1	2919	CXCL1	M14507	16288205	Table 2S	Genes down-regulated in luminal-like breast cancer cell lines compared to the basal-like ones.	Homo sapiens	human	NA	NA
C2	CGP	CHARAFE_BREAST_CANCER_LUMINAL_VS_BASAL_DN	2920	CXCL2	2920	CXCL2	M14507	16288205	Table 2S	Genes down-regulated in luminal-like breast cancer cell lines compared to the basal-like ones.	Homo sapiens	human	NA	NA
C2	CGP	CHARAFE_BREAST_CANCER_LUMINAL_VS_BASAL_DN	2921	CXCL3	2921	CXCL3	M14507	16288205	Table 2S	Genes down-regulated in luminal-like breast cancer cell lines compared to the basal-like ones.	Homo sapiens	human	NA	NA
C2	CGP	CHARAFE_BREAST_CANCER_LUMINAL_VS_BASAL_DN	1727	CYB5R3	1727	CYB5R3	M14507	16288205	Table 2S	Genes down-regulated in luminal-like breast cancer cell lines compared to the basal-like ones.	Homo sapiens	human	NA	NA
C2	CGP	CHARAFE_BREAST_CANCER_LUMINAL_VS_BASAL_DN	79901	CYBRD1	79901	CYBRD1	M14507	16288205	Table 2S	Genes down-regulated in luminal-like breast cancer cell lines compared to the basal-like ones.	Homo sapiens	human	NA	NA
C2	CGP	CHARAFE_BREAST_CANCER_LUMINAL_VS_BASAL_DN	1540	CYLD	1540	CYLD	M14507	16288205	Table 2S	Genes down-regulated in luminal-like breast cancer cell lines compared to the basal-like ones.	Homo sapiens	human	NA	NA
C2	CGP	CHARAFE_BREAST_CANCER_LUMINAL_VS_BASAL_DN	285761	DCBLD1	285761	DCBLD1	M14507	16288205	Table 2S	Genes down-regulated in luminal-like breast cancer cell lines compared to the basal-like ones.	Homo sapiens	human	NA	NA
C2	CGP	CHARAFE_BREAST_CANCER_LUMINAL_VS_BASAL_DN	131566	DCBLD2	131566	DCBLD2	M14507	16288205	Table 2S	Genes down-regulated in luminal-like breast cancer cell lines compared to the basal-like ones.	Homo sapiens	human	NA	NA
C2	CGP	CHARAFE_BREAST_CANCER_LUMINAL_VS_BASAL_DN	1635	DCTD	1635	DCTD	M14507	16288205	Table 2S	Genes down-regulated in luminal-like breast cancer cell lines compared to the basal-like ones.	Homo sapiens	human	NA	NA
C2	CGP	CHARAFE_BREAST_CANCER_LUMINAL_VS_BASAL_DN	11067	DEPP1	11067	DEPP1	M14507	16288205	Table 2S	Genes down-regulated in luminal-like breast cancer cell lines compared to the basal-like ones.	Homo sapiens	human	NA	NA
C2	CGP	CHARAFE_BREAST_CANCER_LUMINAL_VS_BASAL_DN	1606	DGKA	1606	DGKA	M14507	16288205	Table 2S	Genes down-regulated in luminal-like breast cancer cell lines compared to the basal-like ones.	Homo sapiens	human	NA	NA
C2	CGP	CHARAFE_BREAST_CANCER_LUMINAL_VS_BASAL_DN	388650	DIPK1A	388650	DIPK1A	M14507	16288205	Table 2S	Genes down-regulated in luminal-like breast cancer cell lines compared to the basal-like ones.	Homo sapiens	human	NA	NA
C2	CGP	CHARAFE_BREAST_CANCER_LUMINAL_VS_BASAL_DN	1756	DMD	1756	DMD	M14507	16288205	Table 2S	Genes down-regulated in luminal-like breast cancer cell lines compared to the basal-like ones.	Homo sapiens	human	NA	NA
C2	CGP	CHARAFE_BREAST_CANCER_LUMINAL_VS_BASAL_DN	11080	DNAJB4	11080	DNAJB4	M14507	16288205	Table 2S	Genes down-regulated in luminal-like breast cancer cell lines compared to the basal-like ones.	Homo sapiens	human	NA	NA
C2	CGP	CHARAFE_BREAST_CANCER_LUMINAL_VS_BASAL_DN	80005	DOCK5	80005	DOCK5	M14507	16288205	Table 2S	Genes down-regulated in luminal-like breast cancer cell lines compared to the basal-like ones.	Homo sapiens	human	NA	NA
C2	CGP	CHARAFE_BREAST_CANCER_LUMINAL_VS_BASAL_DN	1806	DPYD	1806	DPYD	M14507	16288205	Table 2S	Genes down-regulated in luminal-like breast cancer cell lines compared to the basal-like ones.	Homo sapiens	human	NA	NA
C2	CGP	CHARAFE_BREAST_CANCER_LUMINAL_VS_BASAL_DN	1825	DSC3	1825	DSC3	M14507	16288205	Table 2S	Genes down-regulated in luminal-like breast cancer cell lines compared to the basal-like ones.	Homo sapiens	human	NA	NA
C2	CGP	CHARAFE_BREAST_CANCER_LUMINAL_VS_BASAL_DN	29940	DSE	29940	DSE	M14507	16288205	Table 2S	Genes down-regulated in luminal-like breast cancer cell lines compared to the basal-like ones.	Homo sapiens	human	NA	NA
C2	CGP	CHARAFE_BREAST_CANCER_LUMINAL_VS_BASAL_DN	1829	DSG2	1829	DSG2	M14507	16288205	Table 2S	Genes down-regulated in luminal-like breast cancer cell lines compared to the basal-like ones.	Homo sapiens	human	NA	NA
C2	CGP	CHARAFE_BREAST_CANCER_LUMINAL_VS_BASAL_DN	1830	DSG3	1830	DSG3	M14507	16288205	Table 2S	Genes down-regulated in luminal-like breast cancer cell lines compared to the basal-like ones.	Homo sapiens	human	NA	NA
C2	CGP	CHARAFE_BREAST_CANCER_LUMINAL_VS_BASAL_DN	667	DST	667	DST	M14507	16288205	Table 2S	Genes down-regulated in luminal-like breast cancer cell lines compared to the basal-like ones.	Homo sapiens	human	NA	NA
C2	CGP	CHARAFE_BREAST_CANCER_LUMINAL_VS_BASAL_DN	53905	DUOX1	53905	DUOX1	M14507	16288205	Table 2S	Genes down-regulated in luminal-like breast cancer cell lines compared to the basal-like ones.	Homo sapiens	human	NA	NA
C2	CGP	CHARAFE_BREAST_CANCER_LUMINAL_VS_BASAL_DN	1956	EGFR	1956	EGFR	M14507	16288205	Table 2S	Genes down-regulated in luminal-like breast cancer cell lines compared to the basal-like ones.	Homo sapiens	human	NA	NA
C2	CGP	CHARAFE_BREAST_CANCER_LUMINAL_VS_BASAL_DN	23301	EHBP1	23301	EHBP1	M14507	16288205	Table 2S	Genes down-regulated in luminal-like breast cancer cell lines compared to the basal-like ones.	Homo sapiens	human	NA	NA
C2	CGP	CHARAFE_BREAST_CANCER_LUMINAL_VS_BASAL_DN	2004	ELK3	2004	ELK3	M14507	16288205	Table 2S	Genes down-regulated in luminal-like breast cancer cell lines compared to the basal-like ones.	Homo sapiens	human	NA	NA
C2	CGP	CHARAFE_BREAST_CANCER_LUMINAL_VS_BASAL_DN	22936	ELL2	22936	ELL2	M14507	16288205	Table 2S	Genes down-regulated in luminal-like breast cancer cell lines compared to the basal-like ones.	Homo sapiens	human	NA	NA
C2	CGP	CHARAFE_BREAST_CANCER_LUMINAL_VS_BASAL_DN	2012	EMP1	2012	EMP1	M14507	16288205	Table 2S	Genes down-regulated in luminal-like breast cancer cell lines compared to the basal-like ones.	Homo sapiens	human	NA	NA
C2	CGP	CHARAFE_BREAST_CANCER_LUMINAL_VS_BASAL_DN	2014	EMP3	2014	EMP3	M14507	16288205	Table 2S	Genes down-regulated in luminal-like breast cancer cell lines compared to the basal-like ones.	Homo sapiens	human	NA	NA
C2	CGP	CHARAFE_BREAST_CANCER_LUMINAL_VS_BASAL_DN	1969	EPHA2	1969	EPHA2	M14507	16288205	Table 2S	Genes down-regulated in luminal-like breast cancer cell lines compared to the basal-like ones.	Homo sapiens	human	NA	NA
C2	CGP	CHARAFE_BREAST_CANCER_LUMINAL_VS_BASAL_DN	64167	ERAP2	64167	ERAP2	M14507	16288205	Table 2S	Genes down-regulated in luminal-like breast cancer cell lines compared to the basal-like ones.	Homo sapiens	human	NA	NA
C2	CGP	CHARAFE_BREAST_CANCER_LUMINAL_VS_BASAL_DN	2069	EREG	2069	EREG	M14507	16288205	Table 2S	Genes down-regulated in luminal-like breast cancer cell lines compared to the basal-like ones.	Homo sapiens	human	NA	NA
C2	CGP	CHARAFE_BREAST_CANCER_LUMINAL_VS_BASAL_DN	57488	ESYT2	57488	ESYT2	M14507	16288205	Table 2S	Genes down-regulated in luminal-like breast cancer cell lines compared to the basal-like ones.	Homo sapiens	human	NA	NA
C2	CGP	CHARAFE_BREAST_CANCER_LUMINAL_VS_BASAL_DN	2107	ETF1	2107	ETF1	M14507	16288205	Table 2S	Genes down-regulated in luminal-like breast cancer cell lines compared to the basal-like ones.	Homo sapiens	human	NA	NA
C2	CGP	CHARAFE_BREAST_CANCER_LUMINAL_VS_BASAL_DN	2113	ETS1	2113	ETS1	M14507	16288205	Table 2S	Genes down-regulated in luminal-like breast cancer cell lines compared to the basal-like ones.	Homo sapiens	human	NA	NA
C2	CGP	CHARAFE_BREAST_CANCER_LUMINAL_VS_BASAL_DN	2114	ETS2	2114	ETS2	M14507	16288205	Table 2S	Genes down-regulated in luminal-like breast cancer cell lines compared to the basal-like ones.	Homo sapiens	human	NA	NA
C2	CGP	CHARAFE_BREAST_CANCER_LUMINAL_VS_BASAL_DN	84141	EVA1A	84141	EVA1A	M14507	16288205	Table 2S	Genes down-regulated in luminal-like breast cancer cell lines compared to the basal-like ones.	Homo sapiens	human	NA	NA
C2	CGP	CHARAFE_BREAST_CANCER_LUMINAL_VS_BASAL_DN	59271	EVA1C	59271	EVA1C	M14507	16288205	Table 2S	Genes down-regulated in luminal-like breast cancer cell lines compared to the basal-like ones.	Homo sapiens	human	NA	NA
C2	CGP	CHARAFE_BREAST_CANCER_LUMINAL_VS_BASAL_DN	2131	EXT1	2131	EXT1	M14507	16288205	Table 2S	Genes down-regulated in luminal-like breast cancer cell lines compared to the basal-like ones.	Homo sapiens	human	NA	NA
C2	CGP	CHARAFE_BREAST_CANCER_LUMINAL_VS_BASAL_DN	2150	F2RL1	2150	F2RL1	M14507	16288205	Table 2S	Genes down-regulated in luminal-like breast cancer cell lines compared to the basal-like ones.	Homo sapiens	human	NA	NA
C2	CGP	CHARAFE_BREAST_CANCER_LUMINAL_VS_BASAL_DN	2152	F3	2152	F3	M14507	16288205	Table 2S	Genes down-regulated in luminal-like breast cancer cell lines compared to the basal-like ones.	Homo sapiens	human	NA	NA
C2	CGP	CHARAFE_BREAST_CANCER_LUMINAL_VS_BASAL_DN	221061	FAM171A1	221061	FAM171A1	M14507	16288205	Table 2S	Genes down-regulated in luminal-like breast cancer cell lines compared to the basal-like ones.	Homo sapiens	human	NA	NA
C2	CGP	CHARAFE_BREAST_CANCER_LUMINAL_VS_BASAL_DN	84985	FAM83A	84985	FAM83A	M14507	16288205	Table 2S	Genes down-regulated in luminal-like breast cancer cell lines compared to the basal-like ones.	Homo sapiens	human	NA	NA
C2	CGP	CHARAFE_BREAST_CANCER_LUMINAL_VS_BASAL_DN	81610	FAM83D	81610	FAM83D	M14507	16288205	Table 2S	Genes down-regulated in luminal-like breast cancer cell lines compared to the basal-like ones.	Homo sapiens	human	NA	NA
C2	CGP	CHARAFE_BREAST_CANCER_LUMINAL_VS_BASAL_DN	2191	FAP	2191	FAP	M14507	16288205	Table 2S	Genes down-regulated in luminal-like breast cancer cell lines compared to the basal-like ones.	Homo sapiens	human	NA	NA
C2	CGP	CHARAFE_BREAST_CANCER_LUMINAL_VS_BASAL_DN	355	FAS	355	FAS	M14507	16288205	Table 2S	Genes down-regulated in luminal-like breast cancer cell lines compared to the basal-like ones.	Homo sapiens	human	NA	NA
C2	CGP	CHARAFE_BREAST_CANCER_LUMINAL_VS_BASAL_DN	54751	FBLIM1	54751	FBLIM1	M14507	16288205	Table 2S	Genes down-regulated in luminal-like breast cancer cell lines compared to the basal-like ones.	Homo sapiens	human	NA	NA
C2	CGP	CHARAFE_BREAST_CANCER_LUMINAL_VS_BASAL_DN	2222	FDFT1	2222	FDFT1	M14507	16288205	Table 2S	Genes down-regulated in luminal-like breast cancer cell lines compared to the basal-like ones.	Homo sapiens	human	NA	NA
C2	CGP	CHARAFE_BREAST_CANCER_LUMINAL_VS_BASAL_DN	55612	FERMT1	55612	FERMT1	M14507	16288205	Table 2S	Genes down-regulated in luminal-like breast cancer cell lines compared to the basal-like ones.	Homo sapiens	human	NA	NA
C2	CGP	CHARAFE_BREAST_CANCER_LUMINAL_VS_BASAL_DN	2247	FGF2	2247	FGF2	M14507	16288205	Table 2S	Genes down-regulated in luminal-like breast cancer cell lines compared to the basal-like ones.	Homo sapiens	human	NA	NA
C2	CGP	CHARAFE_BREAST_CANCER_LUMINAL_VS_BASAL_DN	9982	FGFBP1	9982	FGFBP1	M14507	16288205	Table 2S	Genes down-regulated in luminal-like breast cancer cell lines compared to the basal-like ones.	Homo sapiens	human	NA	NA
C2	CGP	CHARAFE_BREAST_CANCER_LUMINAL_VS_BASAL_DN	2273	FHL1	2273	FHL1	M14507	16288205	Table 2S	Genes down-regulated in luminal-like breast cancer cell lines compared to the basal-like ones.	Homo sapiens	human	NA	NA
C2	CGP	CHARAFE_BREAST_CANCER_LUMINAL_VS_BASAL_DN	2280	FKBP1A	2280	FKBP1A	M14507	16288205	Table 2S	Genes down-regulated in luminal-like breast cancer cell lines compared to the basal-like ones.	Homo sapiens	human	NA	NA
C2	CGP	CHARAFE_BREAST_CANCER_LUMINAL_VS_BASAL_DN	114793	FMNL2	114793	FMNL2	M14507	16288205	Table 2S	Genes down-regulated in luminal-like breast cancer cell lines compared to the basal-like ones.	Homo sapiens	human	NA	NA
C2	CGP	CHARAFE_BREAST_CANCER_LUMINAL_VS_BASAL_DN	64778	FNDC3B	64778	FNDC3B	M14507	16288205	Table 2S	Genes down-regulated in luminal-like breast cancer cell lines compared to the basal-like ones.	Homo sapiens	human	NA	NA
C2	CGP	CHARAFE_BREAST_CANCER_LUMINAL_VS_BASAL_DN	8061	FOSL1	8061	FOSL1	M14507	16288205	Table 2S	Genes down-regulated in luminal-like breast cancer cell lines compared to the basal-like ones.	Homo sapiens	human	NA	NA
C2	CGP	CHARAFE_BREAST_CANCER_LUMINAL_VS_BASAL_DN	94234	FOXQ1	94234	FOXQ1	M14507	16288205	Table 2S	Genes down-regulated in luminal-like breast cancer cell lines compared to the basal-like ones.	Homo sapiens	human	NA	NA
C2	CGP	CHARAFE_BREAST_CANCER_LUMINAL_VS_BASAL_DN	122786	FRMD6	122786	FRMD6	M14507	16288205	Table 2S	Genes down-regulated in luminal-like breast cancer cell lines compared to the basal-like ones.	Homo sapiens	human	NA	NA
C2	CGP	CHARAFE_BREAST_CANCER_LUMINAL_VS_BASAL_DN	6624	FSCN1	6624	FSCN1	M14507	16288205	Table 2S	Genes down-regulated in luminal-like breast cancer cell lines compared to the basal-like ones.	Homo sapiens	human	NA	NA
C2	CGP	CHARAFE_BREAST_CANCER_LUMINAL_VS_BASAL_DN	10468	FST	10468	FST	M14507	16288205	Table 2S	Genes down-regulated in luminal-like breast cancer cell lines compared to the basal-like ones.	Homo sapiens	human	NA	NA
C2	CGP	CHARAFE_BREAST_CANCER_LUMINAL_VS_BASAL_DN	11167	FSTL1	11167	FSTL1	M14507	16288205	Table 2S	Genes down-regulated in luminal-like breast cancer cell lines compared to the basal-like ones.	Homo sapiens	human	NA	NA
C2	CGP	CHARAFE_BREAST_CANCER_LUMINAL_VS_BASAL_DN	53827	FXYD5	53827	FXYD5	M14507	16288205	Table 2S	Genes down-regulated in luminal-like breast cancer cell lines compared to the basal-like ones.	Homo sapiens	human	NA	NA
C2	CGP	CHARAFE_BREAST_CANCER_LUMINAL_VS_BASAL_DN	8323	FZD6	8323	FZD6	M14507	16288205	Table 2S	Genes down-regulated in luminal-like breast cancer cell lines compared to the basal-like ones.	Homo sapiens	human	NA	NA
C2	CGP	CHARAFE_BREAST_CANCER_LUMINAL_VS_BASAL_DN	2564	GABRE	2564	GABRE	M14507	16288205	Table 2S	Genes down-regulated in luminal-like breast cancer cell lines compared to the basal-like ones.	Homo sapiens	human	NA	NA
C2	CGP	CHARAFE_BREAST_CANCER_LUMINAL_VS_BASAL_DN	2590	GALNT2	2590	GALNT2	M14507	16288205	Table 2S	Genes down-regulated in luminal-like breast cancer cell lines compared to the basal-like ones.	Homo sapiens	human	NA	NA
C2	CGP	CHARAFE_BREAST_CANCER_LUMINAL_VS_BASAL_DN	2618	GART	2618	GART	M14507	16288205	Table 2S	Genes down-regulated in luminal-like breast cancer cell lines compared to the basal-like ones.	Homo sapiens	human	NA	NA
C2	CGP	CHARAFE_BREAST_CANCER_LUMINAL_VS_BASAL_DN	2619	GAS1	2619	GAS1	M14507	16288205	Table 2S	Genes down-regulated in luminal-like breast cancer cell lines compared to the basal-like ones.	Homo sapiens	human	NA	NA
C2	CGP	CHARAFE_BREAST_CANCER_LUMINAL_VS_BASAL_DN	2633	GBP1	2633	GBP1	M14507	16288205	Table 2S	Genes down-regulated in luminal-like breast cancer cell lines compared to the basal-like ones.	Homo sapiens	human	NA	NA
C2	CGP	CHARAFE_BREAST_CANCER_LUMINAL_VS_BASAL_DN	2635	GBP3	2635	GBP3	M14507	16288205	Table 2S	Genes down-regulated in luminal-like breast cancer cell lines compared to the basal-like ones.	Homo sapiens	human	NA	NA
C2	CGP	CHARAFE_BREAST_CANCER_LUMINAL_VS_BASAL_DN	54438	GFOD1	54438	GFOD1	M14507	16288205	Table 2S	Genes down-regulated in luminal-like breast cancer cell lines compared to the basal-like ones.	Homo sapiens	human	NA	NA
C2	CGP	CHARAFE_BREAST_CANCER_LUMINAL_VS_BASAL_DN	2707	GJB3	2707	GJB3	M14507	16288205	Table 2S	Genes down-regulated in luminal-like breast cancer cell lines compared to the basal-like ones.	Homo sapiens	human	NA	NA
C2	CGP	CHARAFE_BREAST_CANCER_LUMINAL_VS_BASAL_DN	10052	GJC1	10052	GJC1	M14507	16288205	Table 2S	Genes down-regulated in luminal-like breast cancer cell lines compared to the basal-like ones.	Homo sapiens	human	NA	NA
C2	CGP	CHARAFE_BREAST_CANCER_LUMINAL_VS_BASAL_DN	11010	GLIPR1	11010	GLIPR1	M14507	16288205	Table 2S	Genes down-regulated in luminal-like breast cancer cell lines compared to the basal-like ones.	Homo sapiens	human	NA	NA
C2	CGP	CHARAFE_BREAST_CANCER_LUMINAL_VS_BASAL_DN	2760	GM2A	2760	GM2A	M14507	16288205	Table 2S	Genes down-regulated in luminal-like breast cancer cell lines compared to the basal-like ones.	Homo sapiens	human	NA	NA
C2	CGP	CHARAFE_BREAST_CANCER_LUMINAL_VS_BASAL_DN	2769	GNA15	2769	GNA15	M14507	16288205	Table 2S	Genes down-regulated in luminal-like breast cancer cell lines compared to the basal-like ones.	Homo sapiens	human	NA	NA
C2	CGP	CHARAFE_BREAST_CANCER_LUMINAL_VS_BASAL_DN	2770	GNAI1	2770	GNAI1	M14507	16288205	Table 2S	Genes down-regulated in luminal-like breast cancer cell lines compared to the basal-like ones.	Homo sapiens	human	NA	NA
C2	CGP	CHARAFE_BREAST_CANCER_LUMINAL_VS_BASAL_DN	2774	GNAL	2774	GNAL	M14507	16288205	Table 2S	Genes down-regulated in luminal-like breast cancer cell lines compared to the basal-like ones.	Homo sapiens	human	NA	NA
C2	CGP	CHARAFE_BREAST_CANCER_LUMINAL_VS_BASAL_DN	55970	GNG12	55970	GNG12	M14507	16288205	Table 2S	Genes down-regulated in luminal-like breast cancer cell lines compared to the basal-like ones.	Homo sapiens	human	NA	NA
C2	CGP	CHARAFE_BREAST_CANCER_LUMINAL_VS_BASAL_DN	2824	GPM6B	2824	GPM6B	M14507	16288205	Table 2S	Genes down-regulated in luminal-like breast cancer cell lines compared to the basal-like ones.	Homo sapiens	human	NA	NA
C2	CGP	CHARAFE_BREAST_CANCER_LUMINAL_VS_BASAL_DN	29899	GPSM2	29899	GPSM2	M14507	16288205	Table 2S	Genes down-regulated in luminal-like breast cancer cell lines compared to the basal-like ones.	Homo sapiens	human	NA	NA
C2	CGP	CHARAFE_BREAST_CANCER_LUMINAL_VS_BASAL_DN	2876	GPX1	2876	GPX1	M14507	16288205	Table 2S	Genes down-regulated in luminal-like breast cancer cell lines compared to the basal-like ones.	Homo sapiens	human	NA	NA
C2	CGP	CHARAFE_BREAST_CANCER_LUMINAL_VS_BASAL_DN	493869	GPX8	493869	GPX8	M14507	16288205	Table 2S	Genes down-regulated in luminal-like breast cancer cell lines compared to the basal-like ones.	Homo sapiens	human	NA	NA
C2	CGP	CHARAFE_BREAST_CANCER_LUMINAL_VS_BASAL_DN	2950	GSTP1	2950	GSTP1	M14507	16288205	Table 2S	Genes down-regulated in luminal-like breast cancer cell lines compared to the basal-like ones.	Homo sapiens	human	NA	NA
C2	CGP	CHARAFE_BREAST_CANCER_LUMINAL_VS_BASAL_DN	2959	GTF2B	2959	GTF2B	M14507	16288205	Table 2S	Genes down-regulated in luminal-like breast cancer cell lines compared to the basal-like ones.	Homo sapiens	human	NA	NA
C2	CGP	CHARAFE_BREAST_CANCER_LUMINAL_VS_BASAL_DN	3091	HIF1A	3091	HIF1A	M14507	16288205	Table 2S	Genes down-regulated in luminal-like breast cancer cell lines compared to the basal-like ones.	Homo sapiens	human	NA	NA
C2	CGP	CHARAFE_BREAST_CANCER_LUMINAL_VS_BASAL_DN	3133	HLA-E	3133	HLA-E	M14507	16288205	Table 2S	Genes down-regulated in luminal-like breast cancer cell lines compared to the basal-like ones.	Homo sapiens	human	NA	NA
C2	CGP	CHARAFE_BREAST_CANCER_LUMINAL_VS_BASAL_DN	8091	HMGA2	8091	HMGA2	M14507	16288205	Table 2S	Genes down-regulated in luminal-like breast cancer cell lines compared to the basal-like ones.	Homo sapiens	human	NA	NA
C2	CGP	CHARAFE_BREAST_CANCER_LUMINAL_VS_BASAL_DN	100506311	HOTAIRM1	100506311	HOTAIRM1	M14507	16288205	Table 2S	Genes down-regulated in luminal-like breast cancer cell lines compared to the basal-like ones.	Homo sapiens	human	NA	NA
C2	CGP	CHARAFE_BREAST_CANCER_LUMINAL_VS_BASAL_DN	3198	HOXA1	3198	HOXA1	M14507	16288205	Table 2S	Genes down-regulated in luminal-like breast cancer cell lines compared to the basal-like ones.	Homo sapiens	human	NA	NA
C2	CGP	CHARAFE_BREAST_CANCER_LUMINAL_VS_BASAL_DN	3200	HOXA3	3200	HOXA3	M14507	16288205	Table 2S	Genes down-regulated in luminal-like breast cancer cell lines compared to the basal-like ones.	Homo sapiens	human	NA	NA
C2	CGP	CHARAFE_BREAST_CANCER_LUMINAL_VS_BASAL_DN	3202	HOXA5	3202	HOXA5	M14507	16288205	Table 2S	Genes down-regulated in luminal-like breast cancer cell lines compared to the basal-like ones.	Homo sapiens	human	NA	NA
C2	CGP	CHARAFE_BREAST_CANCER_LUMINAL_VS_BASAL_DN	50809	HP1BP3	50809	HP1BP3	M14507	16288205	Table 2S	Genes down-regulated in luminal-like breast cancer cell lines compared to the basal-like ones.	Homo sapiens	human	NA	NA
C2	CGP	CHARAFE_BREAST_CANCER_LUMINAL_VS_BASAL_DN	646962	HRCT1	646962	HRCT1	M14507	16288205	Table 2S	Genes down-regulated in luminal-like breast cancer cell lines compared to the basal-like ones.	Homo sapiens	human	NA	NA
C2	CGP	CHARAFE_BREAST_CANCER_LUMINAL_VS_BASAL_DN	3269	HRH1	3269	HRH1	M14507	16288205	Table 2S	Genes down-regulated in luminal-like breast cancer cell lines compared to the basal-like ones.	Homo sapiens	human	NA	NA
C2	CGP	CHARAFE_BREAST_CANCER_LUMINAL_VS_BASAL_DN	51170	HSD17B11	51170	HSD17B11	M14507	16288205	Table 2S	Genes down-regulated in luminal-like breast cancer cell lines compared to the basal-like ones.	Homo sapiens	human	NA	NA
C2	CGP	CHARAFE_BREAST_CANCER_LUMINAL_VS_BASAL_DN	5654	HTRA1	5654	HTRA1	M14507	16288205	Table 2S	Genes down-regulated in luminal-like breast cancer cell lines compared to the basal-like ones.	Homo sapiens	human	NA	NA
C2	CGP	CHARAFE_BREAST_CANCER_LUMINAL_VS_BASAL_DN	3383	ICAM1	3383	ICAM1	M14507	16288205	Table 2S	Genes down-regulated in luminal-like breast cancer cell lines compared to the basal-like ones.	Homo sapiens	human	NA	NA
C2	CGP	CHARAFE_BREAST_CANCER_LUMINAL_VS_BASAL_DN	3428	IFI16	3428	IFI16	M14507	16288205	Table 2S	Genes down-regulated in luminal-like breast cancer cell lines compared to the basal-like ones.	Homo sapiens	human	NA	NA
C2	CGP	CHARAFE_BREAST_CANCER_LUMINAL_VS_BASAL_DN	3429	IFI27	3429	IFI27	M14507	16288205	Table 2S	Genes down-regulated in luminal-like breast cancer cell lines compared to the basal-like ones.	Homo sapiens	human	NA	NA
C2	CGP	CHARAFE_BREAST_CANCER_LUMINAL_VS_BASAL_DN	10561	IFI44	10561	IFI44	M14507	16288205	Table 2S	Genes down-regulated in luminal-like breast cancer cell lines compared to the basal-like ones.	Homo sapiens	human	NA	NA
C2	CGP	CHARAFE_BREAST_CANCER_LUMINAL_VS_BASAL_DN	3437	IFIT3	3437	IFIT3	M14507	16288205	Table 2S	Genes down-regulated in luminal-like breast cancer cell lines compared to the basal-like ones.	Homo sapiens	human	NA	NA
C2	CGP	CHARAFE_BREAST_CANCER_LUMINAL_VS_BASAL_DN	391020	IFITM3P7	391020	IFITM3P7	M14507	16288205	Table 2S	Genes down-regulated in luminal-like breast cancer cell lines compared to the basal-like ones.	Homo sapiens	human	NA	NA
C2	CGP	CHARAFE_BREAST_CANCER_LUMINAL_VS_BASAL_DN	3459	IFNGR1	3459	IFNGR1	M14507	16288205	Table 2S	Genes down-regulated in luminal-like breast cancer cell lines compared to the basal-like ones.	Homo sapiens	human	NA	NA
C2	CGP	CHARAFE_BREAST_CANCER_LUMINAL_VS_BASAL_DN	10644	IGF2BP2	10644	IGF2BP2	M14507	16288205	Table 2S	Genes down-regulated in luminal-like breast cancer cell lines compared to the basal-like ones.	Homo sapiens	human	NA	NA
C2	CGP	CHARAFE_BREAST_CANCER_LUMINAL_VS_BASAL_DN	10643	IGF2BP3	10643	IGF2BP3	M14507	16288205	Table 2S	Genes down-regulated in luminal-like breast cancer cell lines compared to the basal-like ones.	Homo sapiens	human	NA	NA
C2	CGP	CHARAFE_BREAST_CANCER_LUMINAL_VS_BASAL_DN	3489	IGFBP6	3489	IGFBP6	M14507	16288205	Table 2S	Genes down-regulated in luminal-like breast cancer cell lines compared to the basal-like ones.	Homo sapiens	human	NA	NA
C2	CGP	CHARAFE_BREAST_CANCER_LUMINAL_VS_BASAL_DN	3490	IGFBP7	3490	IGFBP7	M14507	16288205	Table 2S	Genes down-regulated in luminal-like breast cancer cell lines compared to the basal-like ones.	Homo sapiens	human	NA	NA
C2	CGP	CHARAFE_BREAST_CANCER_LUMINAL_VS_BASAL_DN	3600	IL15	3600	IL15	M14507	16288205	Table 2S	Genes down-regulated in luminal-like breast cancer cell lines compared to the basal-like ones.	Homo sapiens	human	NA	NA
C2	CGP	CHARAFE_BREAST_CANCER_LUMINAL_VS_BASAL_DN	3606	IL18	3606	IL18	M14507	16288205	Table 2S	Genes down-regulated in luminal-like breast cancer cell lines compared to the basal-like ones.	Homo sapiens	human	NA	NA
C2	CGP	CHARAFE_BREAST_CANCER_LUMINAL_VS_BASAL_DN	3552	IL1A	3552	IL1A	M14507	16288205	Table 2S	Genes down-regulated in luminal-like breast cancer cell lines compared to the basal-like ones.	Homo sapiens	human	NA	NA
C2	CGP	CHARAFE_BREAST_CANCER_LUMINAL_VS_BASAL_DN	3556	IL1RAP	3556	IL1RAP	M14507	16288205	Table 2S	Genes down-regulated in luminal-like breast cancer cell lines compared to the basal-like ones.	Homo sapiens	human	NA	NA
C2	CGP	CHARAFE_BREAST_CANCER_LUMINAL_VS_BASAL_DN	53833	IL20RB	53833	IL20RB	M14507	16288205	Table 2S	Genes down-regulated in luminal-like breast cancer cell lines compared to the basal-like ones.	Homo sapiens	human	NA	NA
C2	CGP	CHARAFE_BREAST_CANCER_LUMINAL_VS_BASAL_DN	3575	IL7R	3575	IL7R	M14507	16288205	Table 2S	Genes down-regulated in luminal-like breast cancer cell lines compared to the basal-like ones.	Homo sapiens	human	NA	NA
C2	CGP	CHARAFE_BREAST_CANCER_LUMINAL_VS_BASAL_DN	3624	INHBA	3624	INHBA	M14507	16288205	Table 2S	Genes down-regulated in luminal-like breast cancer cell lines compared to the basal-like ones.	Homo sapiens	human	NA	NA
C2	CGP	CHARAFE_BREAST_CANCER_LUMINAL_VS_BASAL_DN	3628	INPP1	3628	INPP1	M14507	16288205	Table 2S	Genes down-regulated in luminal-like breast cancer cell lines compared to the basal-like ones.	Homo sapiens	human	NA	NA
C2	CGP	CHARAFE_BREAST_CANCER_LUMINAL_VS_BASAL_DN	8660	IRS2	8660	IRS2	M14507	16288205	Table 2S	Genes down-regulated in luminal-like breast cancer cell lines compared to the basal-like ones.	Homo sapiens	human	NA	NA
C2	CGP	CHARAFE_BREAST_CANCER_LUMINAL_VS_BASAL_DN	79192	IRX1	79192	IRX1	M14507	16288205	Table 2S	Genes down-regulated in luminal-like breast cancer cell lines compared to the basal-like ones.	Homo sapiens	human	NA	NA
C2	CGP	CHARAFE_BREAST_CANCER_LUMINAL_VS_BASAL_DN	3672	ITGA1	3672	ITGA1	M14507	16288205	Table 2S	Genes down-regulated in luminal-like breast cancer cell lines compared to the basal-like ones.	Homo sapiens	human	NA	NA
C2	CGP	CHARAFE_BREAST_CANCER_LUMINAL_VS_BASAL_DN	3655	ITGA6	3655	ITGA6	M14507	16288205	Table 2S	Genes down-regulated in luminal-like breast cancer cell lines compared to the basal-like ones.	Homo sapiens	human	NA	NA
C2	CGP	CHARAFE_BREAST_CANCER_LUMINAL_VS_BASAL_DN	3688	ITGB1	3688	ITGB1	M14507	16288205	Table 2S	Genes down-regulated in luminal-like breast cancer cell lines compared to the basal-like ones.	Homo sapiens	human	NA	NA
C2	CGP	CHARAFE_BREAST_CANCER_LUMINAL_VS_BASAL_DN	3696	ITGB8	3696	ITGB8	M14507	16288205	Table 2S	Genes down-regulated in luminal-like breast cancer cell lines compared to the basal-like ones.	Homo sapiens	human	NA	NA
C2	CGP	CHARAFE_BREAST_CANCER_LUMINAL_VS_BASAL_DN	81618	ITM2C	81618	ITM2C	M14507	16288205	Table 2S	Genes down-regulated in luminal-like breast cancer cell lines compared to the basal-like ones.	Homo sapiens	human	NA	NA
C2	CGP	CHARAFE_BREAST_CANCER_LUMINAL_VS_BASAL_DN	6744	ITPRID2	6744	ITPRID2	M14507	16288205	Table 2S	Genes down-regulated in luminal-like breast cancer cell lines compared to the basal-like ones.	Homo sapiens	human	NA	NA
C2	CGP	CHARAFE_BREAST_CANCER_LUMINAL_VS_BASAL_DN	182	JAG1	182	JAG1	M14507	16288205	Table 2S	Genes down-regulated in luminal-like breast cancer cell lines compared to the basal-like ones.	Homo sapiens	human	NA	NA
C2	CGP	CHARAFE_BREAST_CANCER_LUMINAL_VS_BASAL_DN	23095	KIF1B	23095	KIF1B	M14507	16288205	Table 2S	Genes down-regulated in luminal-like breast cancer cell lines compared to the basal-like ones.	Homo sapiens	human	NA	NA
C2	CGP	CHARAFE_BREAST_CANCER_LUMINAL_VS_BASAL_DN	55243	KIRREL1	55243	KIRREL1	M14507	16288205	Table 2S	Genes down-regulated in luminal-like breast cancer cell lines compared to the basal-like ones.	Homo sapiens	human	NA	NA
C2	CGP	CHARAFE_BREAST_CANCER_LUMINAL_VS_BASAL_DN	688	KLF5	688	KLF5	M14507	16288205	Table 2S	Genes down-regulated in luminal-like breast cancer cell lines compared to the basal-like ones.	Homo sapiens	human	NA	NA
C2	CGP	CHARAFE_BREAST_CANCER_LUMINAL_VS_BASAL_DN	114818	KLHL29	114818	KLHL29	M14507	16288205	Table 2S	Genes down-regulated in luminal-like breast cancer cell lines compared to the basal-like ones.	Homo sapiens	human	NA	NA
C2	CGP	CHARAFE_BREAST_CANCER_LUMINAL_VS_BASAL_DN	5655	KLK10	5655	KLK10	M14507	16288205	Table 2S	Genes down-regulated in luminal-like breast cancer cell lines compared to the basal-like ones.	Homo sapiens	human	NA	NA
C2	CGP	CHARAFE_BREAST_CANCER_LUMINAL_VS_BASAL_DN	25818	KLK5	25818	KLK5	M14507	16288205	Table 2S	Genes down-regulated in luminal-like breast cancer cell lines compared to the basal-like ones.	Homo sapiens	human	NA	NA
C2	CGP	CHARAFE_BREAST_CANCER_LUMINAL_VS_BASAL_DN	3836	KPNA1	3836	KPNA1	M14507	16288205	Table 2S	Genes down-regulated in luminal-like breast cancer cell lines compared to the basal-like ones.	Homo sapiens	human	NA	NA
C2	CGP	CHARAFE_BREAST_CANCER_LUMINAL_VS_BASAL_DN	3861	KRT14	3861	KRT14	M14507	16288205	Table 2S	Genes down-regulated in luminal-like breast cancer cell lines compared to the basal-like ones.	Homo sapiens	human	NA	NA
C2	CGP	CHARAFE_BREAST_CANCER_LUMINAL_VS_BASAL_DN	3866	KRT15	3866	KRT15	M14507	16288205	Table 2S	Genes down-regulated in luminal-like breast cancer cell lines compared to the basal-like ones.	Homo sapiens	human	NA	NA
C2	CGP	CHARAFE_BREAST_CANCER_LUMINAL_VS_BASAL_DN	3868	KRT16	3868	KRT16	M14507	16288205	Table 2S	Genes down-regulated in luminal-like breast cancer cell lines compared to the basal-like ones.	Homo sapiens	human	NA	NA
C2	CGP	CHARAFE_BREAST_CANCER_LUMINAL_VS_BASAL_DN	3872	KRT17	3872	KRT17	M14507	16288205	Table 2S	Genes down-regulated in luminal-like breast cancer cell lines compared to the basal-like ones.	Homo sapiens	human	NA	NA
C2	CGP	CHARAFE_BREAST_CANCER_LUMINAL_VS_BASAL_DN	3852	KRT5	3852	KRT5	M14507	16288205	Table 2S	Genes down-regulated in luminal-like breast cancer cell lines compared to the basal-like ones.	Homo sapiens	human	NA	NA
C2	CGP	CHARAFE_BREAST_CANCER_LUMINAL_VS_BASAL_DN	3853	KRT6A	3853	KRT6A	M14507	16288205	Table 2S	Genes down-regulated in luminal-like breast cancer cell lines compared to the basal-like ones.	Homo sapiens	human	NA	NA
C2	CGP	CHARAFE_BREAST_CANCER_LUMINAL_VS_BASAL_DN	3854	KRT6B	3854	KRT6B	M14507	16288205	Table 2S	Genes down-regulated in luminal-like breast cancer cell lines compared to the basal-like ones.	Homo sapiens	human	NA	NA
C2	CGP	CHARAFE_BREAST_CANCER_LUMINAL_VS_BASAL_DN	3909	LAMA3	3909	LAMA3	M14507	16288205	Table 2S	Genes down-regulated in luminal-like breast cancer cell lines compared to the basal-like ones.	Homo sapiens	human	NA	NA
C2	CGP	CHARAFE_BREAST_CANCER_LUMINAL_VS_BASAL_DN	3914	LAMB3	3914	LAMB3	M14507	16288205	Table 2S	Genes down-regulated in luminal-like breast cancer cell lines compared to the basal-like ones.	Homo sapiens	human	NA	NA
C2	CGP	CHARAFE_BREAST_CANCER_LUMINAL_VS_BASAL_DN	3915	LAMC1	3915	LAMC1	M14507	16288205	Table 2S	Genes down-regulated in luminal-like breast cancer cell lines compared to the basal-like ones.	Homo sapiens	human	NA	NA
C2	CGP	CHARAFE_BREAST_CANCER_LUMINAL_VS_BASAL_DN	3918	LAMC2	3918	LAMC2	M14507	16288205	Table 2S	Genes down-regulated in luminal-like breast cancer cell lines compared to the basal-like ones.	Homo sapiens	human	NA	NA
C2	CGP	CHARAFE_BREAST_CANCER_LUMINAL_VS_BASAL_DN	55323	LARP6	55323	LARP6	M14507	16288205	Table 2S	Genes down-regulated in luminal-like breast cancer cell lines compared to the basal-like ones.	Homo sapiens	human	NA	NA
C2	CGP	CHARAFE_BREAST_CANCER_LUMINAL_VS_BASAL_DN	81606	LBH	81606	LBH	M14507	16288205	Table 2S	Genes down-regulated in luminal-like breast cancer cell lines compared to the basal-like ones.	Homo sapiens	human	NA	NA
C2	CGP	CHARAFE_BREAST_CANCER_LUMINAL_VS_BASAL_DN	400619	LINC00511	400619	LINC00511	M14507	16288205	Table 2S	Genes down-regulated in luminal-like breast cancer cell lines compared to the basal-like ones.	Homo sapiens	human	NA	NA
C2	CGP	CHARAFE_BREAST_CANCER_LUMINAL_VS_BASAL_DN	100505633	LINC01133	100505633	LINC01133	M14507	16288205	Table 2S	Genes down-regulated in luminal-like breast cancer cell lines compared to the basal-like ones.	Homo sapiens	human	NA	NA
C2	CGP	CHARAFE_BREAST_CANCER_LUMINAL_VS_BASAL_DN	9388	LIPG	9388	LIPG	M14507	16288205	Table 2S	Genes down-regulated in luminal-like breast cancer cell lines compared to the basal-like ones.	Homo sapiens	human	NA	NA
C2	CGP	CHARAFE_BREAST_CANCER_LUMINAL_VS_BASAL_DN	4015	LOX	4015	LOX	M14507	16288205	Table 2S	Genes down-regulated in luminal-like breast cancer cell lines compared to the basal-like ones.	Homo sapiens	human	NA	NA
C2	CGP	CHARAFE_BREAST_CANCER_LUMINAL_VS_BASAL_DN	4017	LOXL2	4017	LOXL2	M14507	16288205	Table 2S	Genes down-regulated in luminal-like breast cancer cell lines compared to the basal-like ones.	Homo sapiens	human	NA	NA
C2	CGP	CHARAFE_BREAST_CANCER_LUMINAL_VS_BASAL_DN	7798	LUZP1	7798	LUZP1	M14507	16288205	Table 2S	Genes down-regulated in luminal-like breast cancer cell lines compared to the basal-like ones.	Homo sapiens	human	NA	NA
C2	CGP	CHARAFE_BREAST_CANCER_LUMINAL_VS_BASAL_DN	54742	LY6K	54742	LY6K	M14507	16288205	Table 2S	Genes down-regulated in luminal-like breast cancer cell lines compared to the basal-like ones.	Homo sapiens	human	NA	NA
C2	CGP	CHARAFE_BREAST_CANCER_LUMINAL_VS_BASAL_DN	4067	LYN	4067	LYN	M14507	16288205	Table 2S	Genes down-regulated in luminal-like breast cancer cell lines compared to the basal-like ones.	Homo sapiens	human	NA	NA
C2	CGP	CHARAFE_BREAST_CANCER_LUMINAL_VS_BASAL_DN	84441	MAML2	84441	MAML2	M14507	16288205	Table 2S	Genes down-regulated in luminal-like breast cancer cell lines compared to the basal-like ones.	Homo sapiens	human	NA	NA
C2	CGP	CHARAFE_BREAST_CANCER_LUMINAL_VS_BASAL_DN	9448	MAP4K4	9448	MAP4K4	M14507	16288205	Table 2S	Genes down-regulated in luminal-like breast cancer cell lines compared to the basal-like ones.	Homo sapiens	human	NA	NA
C2	CGP	CHARAFE_BREAST_CANCER_LUMINAL_VS_BASAL_DN	79649	MAP7D3	79649	MAP7D3	M14507	16288205	Table 2S	Genes down-regulated in luminal-like breast cancer cell lines compared to the basal-like ones.	Homo sapiens	human	NA	NA
C2	CGP	CHARAFE_BREAST_CANCER_LUMINAL_VS_BASAL_DN	4154	MBNL1	4154	MBNL1	M14507	16288205	Table 2S	Genes down-regulated in luminal-like breast cancer cell lines compared to the basal-like ones.	Homo sapiens	human	NA	NA
C2	CGP	CHARAFE_BREAST_CANCER_LUMINAL_VS_BASAL_DN	10150	MBNL2	10150	MBNL2	M14507	16288205	Table 2S	Genes down-regulated in luminal-like breast cancer cell lines compared to the basal-like ones.	Homo sapiens	human	NA	NA
C2	CGP	CHARAFE_BREAST_CANCER_LUMINAL_VS_BASAL_DN	4155	MBP	4155	MBP	M14507	16288205	Table 2S	Genes down-regulated in luminal-like breast cancer cell lines compared to the basal-like ones.	Homo sapiens	human	NA	NA
C2	CGP	CHARAFE_BREAST_CANCER_LUMINAL_VS_BASAL_DN	29969	MDFIC	29969	MDFIC	M14507	16288205	Table 2S	Genes down-regulated in luminal-like breast cancer cell lines compared to the basal-like ones.	Homo sapiens	human	NA	NA
C2	CGP	CHARAFE_BREAST_CANCER_LUMINAL_VS_BASAL_DN	4190	MDH1	4190	MDH1	M14507	16288205	Table 2S	Genes down-regulated in luminal-like breast cancer cell lines compared to the basal-like ones.	Homo sapiens	human	NA	NA
C2	CGP	CHARAFE_BREAST_CANCER_LUMINAL_VS_BASAL_DN	4233	MET	4233	MET	M14507	16288205	Table 2S	Genes down-regulated in luminal-like breast cancer cell lines compared to the basal-like ones.	Homo sapiens	human	NA	NA
C2	CGP	CHARAFE_BREAST_CANCER_LUMINAL_VS_BASAL_DN	4240	MFGE8	4240	MFGE8	M14507	16288205	Table 2S	Genes down-regulated in luminal-like breast cancer cell lines compared to the basal-like ones.	Homo sapiens	human	NA	NA
C2	CGP	CHARAFE_BREAST_CANCER_LUMINAL_VS_BASAL_DN	85377	MICALL1	85377	MICALL1	M14507	16288205	Table 2S	Genes down-regulated in luminal-like breast cancer cell lines compared to the basal-like ones.	Homo sapiens	human	NA	NA
C2	CGP	CHARAFE_BREAST_CANCER_LUMINAL_VS_BASAL_DN	399959	MIR100HG	399959	MIR100HG	M14507	16288205	Table 2S	Genes down-regulated in luminal-like breast cancer cell lines compared to the basal-like ones.	Homo sapiens	human	NA	NA
C2	CGP	CHARAFE_BREAST_CANCER_LUMINAL_VS_BASAL_DN	84981	MIR22HG	84981	MIR22HG	M14507	16288205	Table 2S	Genes down-regulated in luminal-like breast cancer cell lines compared to the basal-like ones.	Homo sapiens	human	NA	NA
C2	CGP	CHARAFE_BREAST_CANCER_LUMINAL_VS_BASAL_DN	554202	MIR31HG	554202	MIR31HG	M14507	16288205	Table 2S	Genes down-regulated in luminal-like breast cancer cell lines compared to the basal-like ones.	Homo sapiens	human	NA	NA
C2	CGP	CHARAFE_BREAST_CANCER_LUMINAL_VS_BASAL_DN	27249	MMADHC	27249	MMADHC	M14507	16288205	Table 2S	Genes down-regulated in luminal-like breast cancer cell lines compared to the basal-like ones.	Homo sapiens	human	NA	NA
C2	CGP	CHARAFE_BREAST_CANCER_LUMINAL_VS_BASAL_DN	4311	MME	4311	MME	M14507	16288205	Table 2S	Genes down-regulated in luminal-like breast cancer cell lines compared to the basal-like ones.	Homo sapiens	human	NA	NA
C2	CGP	CHARAFE_BREAST_CANCER_LUMINAL_VS_BASAL_DN	4323	MMP14	4323	MMP14	M14507	16288205	Table 2S	Genes down-regulated in luminal-like breast cancer cell lines compared to the basal-like ones.	Homo sapiens	human	NA	NA
C2	CGP	CHARAFE_BREAST_CANCER_LUMINAL_VS_BASAL_DN	9019	MPZL1	9019	MPZL1	M14507	16288205	Table 2S	Genes down-regulated in luminal-like breast cancer cell lines compared to the basal-like ones.	Homo sapiens	human	NA	NA
C2	CGP	CHARAFE_BREAST_CANCER_LUMINAL_VS_BASAL_DN	4478	MSN	4478	MSN	M14507	16288205	Table 2S	Genes down-regulated in luminal-like breast cancer cell lines compared to the basal-like ones.	Homo sapiens	human	NA	NA
C2	CGP	CHARAFE_BREAST_CANCER_LUMINAL_VS_BASAL_DN	4494	MT1F	4494	MT1F	M14507	16288205	Table 2S	Genes down-regulated in luminal-like breast cancer cell lines compared to the basal-like ones.	Homo sapiens	human	NA	NA
C2	CGP	CHARAFE_BREAST_CANCER_LUMINAL_VS_BASAL_DN	4495	MT1G	4495	MT1G	M14507	16288205	Table 2S	Genes down-regulated in luminal-like breast cancer cell lines compared to the basal-like ones.	Homo sapiens	human	NA	NA
C2	CGP	CHARAFE_BREAST_CANCER_LUMINAL_VS_BASAL_DN	4496	MT1H	4496	MT1H	M14507	16288205	Table 2S	Genes down-regulated in luminal-like breast cancer cell lines compared to the basal-like ones.	Homo sapiens	human	NA	NA
C2	CGP	CHARAFE_BREAST_CANCER_LUMINAL_VS_BASAL_DN	4501	MT1X	4501	MT1X	M14507	16288205	Table 2S	Genes down-regulated in luminal-like breast cancer cell lines compared to the basal-like ones.	Homo sapiens	human	NA	NA
C2	CGP	CHARAFE_BREAST_CANCER_LUMINAL_VS_BASAL_DN	4502	MT2A	4502	MT2A	M14507	16288205	Table 2S	Genes down-regulated in luminal-like breast cancer cell lines compared to the basal-like ones.	Homo sapiens	human	NA	NA
C2	CGP	CHARAFE_BREAST_CANCER_LUMINAL_VS_BASAL_DN	8898	MTMR2	8898	MTMR2	M14507	16288205	Table 2S	Genes down-regulated in luminal-like breast cancer cell lines compared to the basal-like ones.	Homo sapiens	human	NA	NA
C2	CGP	CHARAFE_BREAST_CANCER_LUMINAL_VS_BASAL_DN	10627	MYL12A	10627	MYL12A	M14507	16288205	Table 2S	Genes down-regulated in luminal-like breast cancer cell lines compared to the basal-like ones.	Homo sapiens	human	NA	NA
C2	CGP	CHARAFE_BREAST_CANCER_LUMINAL_VS_BASAL_DN	4430	MYO1B	4430	MYO1B	M14507	16288205	Table 2S	Genes down-regulated in luminal-like breast cancer cell lines compared to the basal-like ones.	Homo sapiens	human	NA	NA
C2	CGP	CHARAFE_BREAST_CANCER_LUMINAL_VS_BASAL_DN	4643	MYO1E	4643	MYO1E	M14507	16288205	Table 2S	Genes down-regulated in luminal-like breast cancer cell lines compared to the basal-like ones.	Homo sapiens	human	NA	NA
C2	CGP	CHARAFE_BREAST_CANCER_LUMINAL_VS_BASAL_DN	4664	NAB1	4664	NAB1	M14507	16288205	Table 2S	Genes down-regulated in luminal-like breast cancer cell lines compared to the basal-like ones.	Homo sapiens	human	NA	NA
C2	CGP	CHARAFE_BREAST_CANCER_LUMINAL_VS_BASAL_DN	64859	NABP1	64859	NABP1	M14507	16288205	Table 2S	Genes down-regulated in luminal-like breast cancer cell lines compared to the basal-like ones.	Homo sapiens	human	NA	NA
C2	CGP	CHARAFE_BREAST_CANCER_LUMINAL_VS_BASAL_DN	10135	NAMPT	10135	NAMPT	M14507	16288205	Table 2S	Genes down-regulated in luminal-like breast cancer cell lines compared to the basal-like ones.	Homo sapiens	human	NA	NA
C2	CGP	CHARAFE_BREAST_CANCER_LUMINAL_VS_BASAL_DN	4673	NAP1L1	4673	NAP1L1	M14507	16288205	Table 2S	Genes down-regulated in luminal-like breast cancer cell lines compared to the basal-like ones.	Homo sapiens	human	NA	NA
C2	CGP	CHARAFE_BREAST_CANCER_LUMINAL_VS_BASAL_DN	89797	NAV2	89797	NAV2	M14507	16288205	Table 2S	Genes down-regulated in luminal-like breast cancer cell lines compared to the basal-like ones.	Homo sapiens	human	NA	NA
C2	CGP	CHARAFE_BREAST_CANCER_LUMINAL_VS_BASAL_DN	4690	NCK1	4690	NCK1	M14507	16288205	Table 2S	Genes down-regulated in luminal-like breast cancer cell lines compared to the basal-like ones.	Homo sapiens	human	NA	NA
C2	CGP	CHARAFE_BREAST_CANCER_LUMINAL_VS_BASAL_DN	81565	NDEL1	81565	NDEL1	M14507	16288205	Table 2S	Genes down-regulated in luminal-like breast cancer cell lines compared to the basal-like ones.	Homo sapiens	human	NA	NA
C2	CGP	CHARAFE_BREAST_CANCER_LUMINAL_VS_BASAL_DN	54602	NDFIP2	54602	NDFIP2	M14507	16288205	Table 2S	Genes down-regulated in luminal-like breast cancer cell lines compared to the basal-like ones.	Homo sapiens	human	NA	NA
C2	CGP	CHARAFE_BREAST_CANCER_LUMINAL_VS_BASAL_DN	10725	NFAT5	10725	NFAT5	M14507	16288205	Table 2S	Genes down-regulated in luminal-like breast cancer cell lines compared to the basal-like ones.	Homo sapiens	human	NA	NA
C2	CGP	CHARAFE_BREAST_CANCER_LUMINAL_VS_BASAL_DN	4780	NFE2L2	4780	NFE2L2	M14507	16288205	Table 2S	Genes down-regulated in luminal-like breast cancer cell lines compared to the basal-like ones.	Homo sapiens	human	NA	NA
C2	CGP	CHARAFE_BREAST_CANCER_LUMINAL_VS_BASAL_DN	390010	NKX1-2	390010	NKX1-2	M14507	16288205	Table 2S	Genes down-regulated in luminal-like breast cancer cell lines compared to the basal-like ones.	Homo sapiens	human	NA	NA
C2	CGP	CHARAFE_BREAST_CANCER_LUMINAL_VS_BASAL_DN	9111	NMI	9111	NMI	M14507	16288205	Table 2S	Genes down-regulated in luminal-like breast cancer cell lines compared to the basal-like ones.	Homo sapiens	human	NA	NA
C2	CGP	CHARAFE_BREAST_CANCER_LUMINAL_VS_BASAL_DN	4837	NNMT	4837	NNMT	M14507	16288205	Table 2S	Genes down-regulated in luminal-like breast cancer cell lines compared to the basal-like ones.	Homo sapiens	human	NA	NA
C2	CGP	CHARAFE_BREAST_CANCER_LUMINAL_VS_BASAL_DN	28987	NOB1	28987	NOB1	M14507	16288205	Table 2S	Genes down-regulated in luminal-like breast cancer cell lines compared to the basal-like ones.	Homo sapiens	human	NA	NA
C2	CGP	CHARAFE_BREAST_CANCER_LUMINAL_VS_BASAL_DN	2908	NR3C1	2908	NR3C1	M14507	16288205	Table 2S	Genes down-regulated in luminal-like breast cancer cell lines compared to the basal-like ones.	Homo sapiens	human	NA	NA
C2	CGP	CHARAFE_BREAST_CANCER_LUMINAL_VS_BASAL_DN	8829	NRP1	8829	NRP1	M14507	16288205	Table 2S	Genes down-regulated in luminal-like breast cancer cell lines compared to the basal-like ones.	Homo sapiens	human	NA	NA
C2	CGP	CHARAFE_BREAST_CANCER_LUMINAL_VS_BASAL_DN	55968	NSFL1C	55968	NSFL1C	M14507	16288205	Table 2S	Genes down-regulated in luminal-like breast cancer cell lines compared to the basal-like ones.	Homo sapiens	human	NA	NA
C2	CGP	CHARAFE_BREAST_CANCER_LUMINAL_VS_BASAL_DN	4907	NT5E	4907	NT5E	M14507	16288205	Table 2S	Genes down-regulated in luminal-like breast cancer cell lines compared to the basal-like ones.	Homo sapiens	human	NA	NA
C2	CGP	CHARAFE_BREAST_CANCER_LUMINAL_VS_BASAL_DN	55270	NUDT15	55270	NUDT15	M14507	16288205	Table 2S	Genes down-regulated in luminal-like breast cancer cell lines compared to the basal-like ones.	Homo sapiens	human	NA	NA
C2	CGP	CHARAFE_BREAST_CANCER_LUMINAL_VS_BASAL_DN	10762	NUP50	10762	NUP50	M14507	16288205	Table 2S	Genes down-regulated in luminal-like breast cancer cell lines compared to the basal-like ones.	Homo sapiens	human	NA	NA
C2	CGP	CHARAFE_BREAST_CANCER_LUMINAL_VS_BASAL_DN	64359	NXN	64359	NXN	M14507	16288205	Table 2S	Genes down-regulated in luminal-like breast cancer cell lines compared to the basal-like ones.	Homo sapiens	human	NA	NA
C2	CGP	CHARAFE_BREAST_CANCER_LUMINAL_VS_BASAL_DN	79627	OGFRL1	79627	OGFRL1	M14507	16288205	Table 2S	Genes down-regulated in luminal-like breast cancer cell lines compared to the basal-like ones.	Homo sapiens	human	NA	NA
C2	CGP	CHARAFE_BREAST_CANCER_LUMINAL_VS_BASAL_DN	94101	ORMDL1	94101	ORMDL1	M14507	16288205	Table 2S	Genes down-regulated in luminal-like breast cancer cell lines compared to the basal-like ones.	Homo sapiens	human	NA	NA
C2	CGP	CHARAFE_BREAST_CANCER_LUMINAL_VS_BASAL_DN	26031	OSBPL3	26031	OSBPL3	M14507	16288205	Table 2S	Genes down-regulated in luminal-like breast cancer cell lines compared to the basal-like ones.	Homo sapiens	human	NA	NA
C2	CGP	CHARAFE_BREAST_CANCER_LUMINAL_VS_BASAL_DN	114883	OSBPL9	114883	OSBPL9	M14507	16288205	Table 2S	Genes down-regulated in luminal-like breast cancer cell lines compared to the basal-like ones.	Homo sapiens	human	NA	NA
C2	CGP	CHARAFE_BREAST_CANCER_LUMINAL_VS_BASAL_DN	9180	OSMR	9180	OSMR	M14507	16288205	Table 2S	Genes down-regulated in luminal-like breast cancer cell lines compared to the basal-like ones.	Homo sapiens	human	NA	NA
C2	CGP	CHARAFE_BREAST_CANCER_LUMINAL_VS_BASAL_DN	55214	P3H2	55214	P3H2	M14507	16288205	Table 2S	Genes down-regulated in luminal-like breast cancer cell lines compared to the basal-like ones.	Homo sapiens	human	NA	NA
C2	CGP	CHARAFE_BREAST_CANCER_LUMINAL_VS_BASAL_DN	445815	PALM2AKAP2	445815	PALM2AKAP2	M14507	16288205	Table 2S	Genes down-regulated in luminal-like breast cancer cell lines compared to the basal-like ones.	Homo sapiens	human	NA	NA
C2	CGP	CHARAFE_BREAST_CANCER_LUMINAL_VS_BASAL_DN	143	PARP4	143	PARP4	M14507	16288205	Table 2S	Genes down-regulated in luminal-like breast cancer cell lines compared to the basal-like ones.	Homo sapiens	human	NA	NA
C2	CGP	CHARAFE_BREAST_CANCER_LUMINAL_VS_BASAL_DN	56034	PDGFC	56034	PDGFC	M14507	16288205	Table 2S	Genes down-regulated in luminal-like breast cancer cell lines compared to the basal-like ones.	Homo sapiens	human	NA	NA
C2	CGP	CHARAFE_BREAST_CANCER_LUMINAL_VS_BASAL_DN	54704	PDP1	54704	PDP1	M14507	16288205	Table 2S	Genes down-regulated in luminal-like breast cancer cell lines compared to the basal-like ones.	Homo sapiens	human	NA	NA
C2	CGP	CHARAFE_BREAST_CANCER_LUMINAL_VS_BASAL_DN	10158	PDZK1IP1	10158	PDZK1IP1	M14507	16288205	Table 2S	Genes down-regulated in luminal-like breast cancer cell lines compared to the basal-like ones.	Homo sapiens	human	NA	NA
C2	CGP	CHARAFE_BREAST_CANCER_LUMINAL_VS_BASAL_DN	64065	PERP	64065	PERP	M14507	16288205	Table 2S	Genes down-regulated in luminal-like breast cancer cell lines compared to the basal-like ones.	Homo sapiens	human	NA	NA
C2	CGP	CHARAFE_BREAST_CANCER_LUMINAL_VS_BASAL_DN	55276	PGM2	55276	PGM2	M14507	16288205	Table 2S	Genes down-regulated in luminal-like breast cancer cell lines compared to the basal-like ones.	Homo sapiens	human	NA	NA
C2	CGP	CHARAFE_BREAST_CANCER_LUMINAL_VS_BASAL_DN	90102	PHLDB2	90102	PHLDB2	M14507	16288205	Table 2S	Genes down-regulated in luminal-like breast cancer cell lines compared to the basal-like ones.	Homo sapiens	human	NA	NA
C2	CGP	CHARAFE_BREAST_CANCER_LUMINAL_VS_BASAL_DN	5266	PI3	5266	PI3	M14507	16288205	Table 2S	Genes down-regulated in luminal-like breast cancer cell lines compared to the basal-like ones.	Homo sapiens	human	NA	NA
C2	CGP	CHARAFE_BREAST_CANCER_LUMINAL_VS_BASAL_DN	5293	PIK3CD	5293	PIK3CD	M14507	16288205	Table 2S	Genes down-regulated in luminal-like breast cancer cell lines compared to the basal-like ones.	Homo sapiens	human	NA	NA
C2	CGP	CHARAFE_BREAST_CANCER_LUMINAL_VS_BASAL_DN	5586	PKN2	5586	PKN2	M14507	16288205	Table 2S	Genes down-regulated in luminal-like breast cancer cell lines compared to the basal-like ones.	Homo sapiens	human	NA	NA
C2	CGP	CHARAFE_BREAST_CANCER_LUMINAL_VS_BASAL_DN	5318	PKP2	5318	PKP2	M14507	16288205	Table 2S	Genes down-regulated in luminal-like breast cancer cell lines compared to the basal-like ones.	Homo sapiens	human	NA	NA
C2	CGP	CHARAFE_BREAST_CANCER_LUMINAL_VS_BASAL_DN	5321	PLA2G4A	5321	PLA2G4A	M14507	16288205	Table 2S	Genes down-regulated in luminal-like breast cancer cell lines compared to the basal-like ones.	Homo sapiens	human	NA	NA
C2	CGP	CHARAFE_BREAST_CANCER_LUMINAL_VS_BASAL_DN	5327	PLAT	5327	PLAT	M14507	16288205	Table 2S	Genes down-regulated in luminal-like breast cancer cell lines compared to the basal-like ones.	Homo sapiens	human	NA	NA
C2	CGP	CHARAFE_BREAST_CANCER_LUMINAL_VS_BASAL_DN	5328	PLAU	5328	PLAU	M14507	16288205	Table 2S	Genes down-regulated in luminal-like breast cancer cell lines compared to the basal-like ones.	Homo sapiens	human	NA	NA
C2	CGP	CHARAFE_BREAST_CANCER_LUMINAL_VS_BASAL_DN	5358	PLS3	5358	PLS3	M14507	16288205	Table 2S	Genes down-regulated in luminal-like breast cancer cell lines compared to the basal-like ones.	Homo sapiens	human	NA	NA
C2	CGP	CHARAFE_BREAST_CANCER_LUMINAL_VS_BASAL_DN	5359	PLSCR1	5359	PLSCR1	M14507	16288205	Table 2S	Genes down-regulated in luminal-like breast cancer cell lines compared to the basal-like ones.	Homo sapiens	human	NA	NA
C2	CGP	CHARAFE_BREAST_CANCER_LUMINAL_VS_BASAL_DN	135293	PM20D2	135293	PM20D2	M14507	16288205	Table 2S	Genes down-regulated in luminal-like breast cancer cell lines compared to the basal-like ones.	Homo sapiens	human	NA	NA
C2	CGP	CHARAFE_BREAST_CANCER_LUMINAL_VS_BASAL_DN	119548	PNLIPRP3	119548	PNLIPRP3	M14507	16288205	Table 2S	Genes down-regulated in luminal-like breast cancer cell lines compared to the basal-like ones.	Homo sapiens	human	NA	NA
C2	CGP	CHARAFE_BREAST_CANCER_LUMINAL_VS_BASAL_DN	81706	PPP1R14C	81706	PPP1R14C	M14507	16288205	Table 2S	Genes down-regulated in luminal-like breast cancer cell lines compared to the basal-like ones.	Homo sapiens	human	NA	NA
C2	CGP	CHARAFE_BREAST_CANCER_LUMINAL_VS_BASAL_DN	9989	PPP4R1	9989	PPP4R1	M14507	16288205	Table 2S	Genes down-regulated in luminal-like breast cancer cell lines compared to the basal-like ones.	Homo sapiens	human	NA	NA
C2	CGP	CHARAFE_BREAST_CANCER_LUMINAL_VS_BASAL_DN	23683	PRKD3	23683	PRKD3	M14507	16288205	Table 2S	Genes down-regulated in luminal-like breast cancer cell lines compared to the basal-like ones.	Homo sapiens	human	NA	NA
C2	CGP	CHARAFE_BREAST_CANCER_LUMINAL_VS_BASAL_DN	5621	PRNP	5621	PRNP	M14507	16288205	Table 2S	Genes down-regulated in luminal-like breast cancer cell lines compared to the basal-like ones.	Homo sapiens	human	NA	NA
C2	CGP	CHARAFE_BREAST_CANCER_LUMINAL_VS_BASAL_DN	8492	PRSS12	8492	PRSS12	M14507	16288205	Table 2S	Genes down-regulated in luminal-like breast cancer cell lines compared to the basal-like ones.	Homo sapiens	human	NA	NA
C2	CGP	CHARAFE_BREAST_CANCER_LUMINAL_VS_BASAL_DN	29968	PSAT1	29968	PSAT1	M14507	16288205	Table 2S	Genes down-regulated in luminal-like breast cancer cell lines compared to the basal-like ones.	Homo sapiens	human	NA	NA
C2	CGP	CHARAFE_BREAST_CANCER_LUMINAL_VS_BASAL_DN	5696	PSMB8	5696	PSMB8	M14507	16288205	Table 2S	Genes down-regulated in luminal-like breast cancer cell lines compared to the basal-like ones.	Homo sapiens	human	NA	NA
C2	CGP	CHARAFE_BREAST_CANCER_LUMINAL_VS_BASAL_DN	5698	PSMB9	5698	PSMB9	M14507	16288205	Table 2S	Genes down-regulated in luminal-like breast cancer cell lines compared to the basal-like ones.	Homo sapiens	human	NA	NA
C2	CGP	CHARAFE_BREAST_CANCER_LUMINAL_VS_BASAL_DN	5743	PTGS2	5743	PTGS2	M14507	16288205	Table 2S	Genes down-regulated in luminal-like breast cancer cell lines compared to the basal-like ones.	Homo sapiens	human	NA	NA
C2	CGP	CHARAFE_BREAST_CANCER_LUMINAL_VS_BASAL_DN	5754	PTK7	5754	PTK7	M14507	16288205	Table 2S	Genes down-regulated in luminal-like breast cancer cell lines compared to the basal-like ones.	Homo sapiens	human	NA	NA
C2	CGP	CHARAFE_BREAST_CANCER_LUMINAL_VS_BASAL_DN	5771	PTPN2	5771	PTPN2	M14507	16288205	Table 2S	Genes down-regulated in luminal-like breast cancer cell lines compared to the basal-like ones.	Homo sapiens	human	NA	NA
C2	CGP	CHARAFE_BREAST_CANCER_LUMINAL_VS_BASAL_DN	5797	PTPRM	5797	PTPRM	M14507	16288205	Table 2S	Genes down-regulated in luminal-like breast cancer cell lines compared to the basal-like ones.	Homo sapiens	human	NA	NA
C2	CGP	CHARAFE_BREAST_CANCER_LUMINAL_VS_BASAL_DN	221749	PXDC1	221749	PXDC1	M14507	16288205	Table 2S	Genes down-regulated in luminal-like breast cancer cell lines compared to the basal-like ones.	Homo sapiens	human	NA	NA
C2	CGP	CHARAFE_BREAST_CANCER_LUMINAL_VS_BASAL_DN	5880	RAC2	5880	RAC2	M14507	16288205	Table 2S	Genes down-regulated in luminal-like breast cancer cell lines compared to the basal-like ones.	Homo sapiens	human	NA	NA
C2	CGP	CHARAFE_BREAST_CANCER_LUMINAL_VS_BASAL_DN	5899	RALB	5899	RALB	M14507	16288205	Table 2S	Genes down-regulated in luminal-like breast cancer cell lines compared to the basal-like ones.	Homo sapiens	human	NA	NA
C2	CGP	CHARAFE_BREAST_CANCER_LUMINAL_VS_BASAL_DN	10928	RALBP1	10928	RALBP1	M14507	16288205	Table 2S	Genes down-regulated in luminal-like breast cancer cell lines compared to the basal-like ones.	Homo sapiens	human	NA	NA
C2	CGP	CHARAFE_BREAST_CANCER_LUMINAL_VS_BASAL_DN	23543	RBFOX2	23543	RBFOX2	M14507	16288205	Table 2S	Genes down-regulated in luminal-like breast cancer cell lines compared to the basal-like ones.	Homo sapiens	human	NA	NA
C2	CGP	CHARAFE_BREAST_CANCER_LUMINAL_VS_BASAL_DN	10179	RBM7	10179	RBM7	M14507	16288205	Table 2S	Genes down-regulated in luminal-like breast cancer cell lines compared to the basal-like ones.	Homo sapiens	human	NA	NA
C2	CGP	CHARAFE_BREAST_CANCER_LUMINAL_VS_BASAL_DN	5937	RBMS1	5937	RBMS1	M14507	16288205	Table 2S	Genes down-regulated in luminal-like breast cancer cell lines compared to the basal-like ones.	Homo sapiens	human	NA	NA
C2	CGP	CHARAFE_BREAST_CANCER_LUMINAL_VS_BASAL_DN	27303	RBMS3	27303	RBMS3	M14507	16288205	Table 2S	Genes down-regulated in luminal-like breast cancer cell lines compared to the basal-like ones.	Homo sapiens	human	NA	NA
C2	CGP	CHARAFE_BREAST_CANCER_LUMINAL_VS_BASAL_DN	54884	RETSAT	54884	RETSAT	M14507	16288205	Table 2S	Genes down-regulated in luminal-like breast cancer cell lines compared to the basal-like ones.	Homo sapiens	human	NA	NA
C2	CGP	CHARAFE_BREAST_CANCER_LUMINAL_VS_BASAL_DN	25996	REXO2	25996	REXO2	M14507	16288205	Table 2S	Genes down-regulated in luminal-like breast cancer cell lines compared to the basal-like ones.	Homo sapiens	human	NA	NA
C2	CGP	CHARAFE_BREAST_CANCER_LUMINAL_VS_BASAL_DN	359845	RFLNB	359845	RFLNB	M14507	16288205	Table 2S	Genes down-regulated in luminal-like breast cancer cell lines compared to the basal-like ones.	Homo sapiens	human	NA	NA
C2	CGP	CHARAFE_BREAST_CANCER_LUMINAL_VS_BASAL_DN	28984	RGCC	28984	RGCC	M14507	16288205	Table 2S	Genes down-regulated in luminal-like breast cancer cell lines compared to the basal-like ones.	Homo sapiens	human	NA	NA
C2	CGP	CHARAFE_BREAST_CANCER_LUMINAL_VS_BASAL_DN	23179	RGL1	23179	RGL1	M14507	16288205	Table 2S	Genes down-regulated in luminal-like breast cancer cell lines compared to the basal-like ones.	Homo sapiens	human	NA	NA
C2	CGP	CHARAFE_BREAST_CANCER_LUMINAL_VS_BASAL_DN	5997	RGS2	5997	RGS2	M14507	16288205	Table 2S	Genes down-regulated in luminal-like breast cancer cell lines compared to the basal-like ones.	Homo sapiens	human	NA	NA
C2	CGP	CHARAFE_BREAST_CANCER_LUMINAL_VS_BASAL_DN	8601	RGS20	8601	RGS20	M14507	16288205	Table 2S	Genes down-regulated in luminal-like breast cancer cell lines compared to the basal-like ones.	Homo sapiens	human	NA	NA
C2	CGP	CHARAFE_BREAST_CANCER_LUMINAL_VS_BASAL_DN	8780	RIOK3	8780	RIOK3	M14507	16288205	Table 2S	Genes down-regulated in luminal-like breast cancer cell lines compared to the basal-like ones.	Homo sapiens	human	NA	NA
C2	CGP	CHARAFE_BREAST_CANCER_LUMINAL_VS_BASAL_DN	54101	RIPK4	54101	RIPK4	M14507	16288205	Table 2S	Genes down-regulated in luminal-like breast cancer cell lines compared to the basal-like ones.	Homo sapiens	human	NA	NA
C2	CGP	CHARAFE_BREAST_CANCER_LUMINAL_VS_BASAL_DN	390	RND3	390	RND3	M14507	16288205	Table 2S	Genes down-regulated in luminal-like breast cancer cell lines compared to the basal-like ones.	Homo sapiens	human	NA	NA
C2	CGP	CHARAFE_BREAST_CANCER_LUMINAL_VS_BASAL_DN	153830	RNF145	153830	RNF145	M14507	16288205	Table 2S	Genes down-regulated in luminal-like breast cancer cell lines compared to the basal-like ones.	Homo sapiens	human	NA	NA
C2	CGP	CHARAFE_BREAST_CANCER_LUMINAL_VS_BASAL_DN	22800	RRAS2	22800	RRAS2	M14507	16288205	Table 2S	Genes down-regulated in luminal-like breast cancer cell lines compared to the basal-like ones.	Homo sapiens	human	NA	NA
C2	CGP	CHARAFE_BREAST_CANCER_LUMINAL_VS_BASAL_DN	864	RUNX3	864	RUNX3	M14507	16288205	Table 2S	Genes down-regulated in luminal-like breast cancer cell lines compared to the basal-like ones.	Homo sapiens	human	NA	NA
C2	CGP	CHARAFE_BREAST_CANCER_LUMINAL_VS_BASAL_DN	6273	S100A2	6273	S100A2	M14507	16288205	Table 2S	Genes down-regulated in luminal-like breast cancer cell lines compared to the basal-like ones.	Homo sapiens	human	NA	NA
C2	CGP	CHARAFE_BREAST_CANCER_LUMINAL_VS_BASAL_DN	6288	SAA1	6288	SAA1	M14507	16288205	Table 2S	Genes down-regulated in luminal-like breast cancer cell lines compared to the basal-like ones.	Homo sapiens	human	NA	NA
C2	CGP	CHARAFE_BREAST_CANCER_LUMINAL_VS_BASAL_DN	54809	SAMD9	54809	SAMD9	M14507	16288205	Table 2S	Genes down-regulated in luminal-like breast cancer cell lines compared to the basal-like ones.	Homo sapiens	human	NA	NA
C2	CGP	CHARAFE_BREAST_CANCER_LUMINAL_VS_BASAL_DN	29970	SCHIP1	29970	SCHIP1	M14507	16288205	Table 2S	Genes down-regulated in luminal-like breast cancer cell lines compared to the basal-like ones.	Homo sapiens	human	NA	NA
C2	CGP	CHARAFE_BREAST_CANCER_LUMINAL_VS_BASAL_DN	59342	SCPEP1	59342	SCPEP1	M14507	16288205	Table 2S	Genes down-regulated in luminal-like breast cancer cell lines compared to the basal-like ones.	Homo sapiens	human	NA	NA
C2	CGP	CHARAFE_BREAST_CANCER_LUMINAL_VS_BASAL_DN	23231	SEL1L3	23231	SEL1L3	M14507	16288205	Table 2S	Genes down-regulated in luminal-like breast cancer cell lines compared to the basal-like ones.	Homo sapiens	human	NA	NA
C2	CGP	CHARAFE_BREAST_CANCER_LUMINAL_VS_BASAL_DN	9403	SELENOF	9403	SELENOF	M14507	16288205	Table 2S	Genes down-regulated in luminal-like breast cancer cell lines compared to the basal-like ones.	Homo sapiens	human	NA	NA
C2	CGP	CHARAFE_BREAST_CANCER_LUMINAL_VS_BASAL_DN	151011	SEPTIN10	151011	SEPTIN10	M14507	16288205	Table 2S	Genes down-regulated in luminal-like breast cancer cell lines compared to the basal-like ones.	Homo sapiens	human	NA	NA
C2	CGP	CHARAFE_BREAST_CANCER_LUMINAL_VS_BASAL_DN	5055	SERPINB2	5055	SERPINB2	M14507	16288205	Table 2S	Genes down-regulated in luminal-like breast cancer cell lines compared to the basal-like ones.	Homo sapiens	human	NA	NA
C2	CGP	CHARAFE_BREAST_CANCER_LUMINAL_VS_BASAL_DN	5268	SERPINB5	5268	SERPINB5	M14507	16288205	Table 2S	Genes down-regulated in luminal-like breast cancer cell lines compared to the basal-like ones.	Homo sapiens	human	NA	NA
C2	CGP	CHARAFE_BREAST_CANCER_LUMINAL_VS_BASAL_DN	5270	SERPINE2	5270	SERPINE2	M14507	16288205	Table 2S	Genes down-regulated in luminal-like breast cancer cell lines compared to the basal-like ones.	Homo sapiens	human	NA	NA
C2	CGP	CHARAFE_BREAST_CANCER_LUMINAL_VS_BASAL_DN	2810	SFN	2810	SFN	M14507	16288205	Table 2S	Genes down-regulated in luminal-like breast cancer cell lines compared to the basal-like ones.	Homo sapiens	human	NA	NA
C2	CGP	CHARAFE_BREAST_CANCER_LUMINAL_VS_BASAL_DN	6422	SFRP1	6422	SFRP1	M14507	16288205	Table 2S	Genes down-regulated in luminal-like breast cancer cell lines compared to the basal-like ones.	Homo sapiens	human	NA	NA
C2	CGP	CHARAFE_BREAST_CANCER_LUMINAL_VS_BASAL_DN	6446	SGK1	6446	SGK1	M14507	16288205	Table 2S	Genes down-regulated in luminal-like breast cancer cell lines compared to the basal-like ones.	Homo sapiens	human	NA	NA
C2	CGP	CHARAFE_BREAST_CANCER_LUMINAL_VS_BASAL_DN	152503	SH3D19	152503	SH3D19	M14507	16288205	Table 2S	Genes down-regulated in luminal-like breast cancer cell lines compared to the basal-like ones.	Homo sapiens	human	NA	NA
C2	CGP	CHARAFE_BREAST_CANCER_LUMINAL_VS_BASAL_DN	51100	SH3GLB1	51100	SH3GLB1	M14507	16288205	Table 2S	Genes down-regulated in luminal-like breast cancer cell lines compared to the basal-like ones.	Homo sapiens	human	NA	NA
C2	CGP	CHARAFE_BREAST_CANCER_LUMINAL_VS_BASAL_DN	30011	SH3KBP1	30011	SH3KBP1	M14507	16288205	Table 2S	Genes down-regulated in luminal-like breast cancer cell lines compared to the basal-like ones.	Homo sapiens	human	NA	NA
C2	CGP	CHARAFE_BREAST_CANCER_LUMINAL_VS_BASAL_DN	140885	SIRPA	140885	SIRPA	M14507	16288205	Table 2S	Genes down-regulated in luminal-like breast cancer cell lines compared to the basal-like ones.	Homo sapiens	human	NA	NA
C2	CGP	CHARAFE_BREAST_CANCER_LUMINAL_VS_BASAL_DN	23755	SIRPAP1	23755	SIRPAP1	M14507	16288205	Table 2S	Genes down-regulated in luminal-like breast cancer cell lines compared to the basal-like ones.	Homo sapiens	human	NA	NA
C2	CGP	CHARAFE_BREAST_CANCER_LUMINAL_VS_BASAL_DN	8935	SKAP2	8935	SKAP2	M14507	16288205	Table 2S	Genes down-regulated in luminal-like breast cancer cell lines compared to the basal-like ones.	Homo sapiens	human	NA	NA
C2	CGP	CHARAFE_BREAST_CANCER_LUMINAL_VS_BASAL_DN	6566	SLC16A1	6566	SLC16A1	M14507	16288205	Table 2S	Genes down-regulated in luminal-like breast cancer cell lines compared to the basal-like ones.	Homo sapiens	human	NA	NA
C2	CGP	CHARAFE_BREAST_CANCER_LUMINAL_VS_BASAL_DN	9194	SLC16A7	9194	SLC16A7	M14507	16288205	Table 2S	Genes down-regulated in luminal-like breast cancer cell lines compared to the basal-like ones.	Homo sapiens	human	NA	NA
C2	CGP	CHARAFE_BREAST_CANCER_LUMINAL_VS_BASAL_DN	6507	SLC1A3	6507	SLC1A3	M14507	16288205	Table 2S	Genes down-regulated in luminal-like breast cancer cell lines compared to the basal-like ones.	Homo sapiens	human	NA	NA
C2	CGP	CHARAFE_BREAST_CANCER_LUMINAL_VS_BASAL_DN	51312	SLC25A37	51312	SLC25A37	M14507	16288205	Table 2S	Genes down-regulated in luminal-like breast cancer cell lines compared to the basal-like ones.	Homo sapiens	human	NA	NA
C2	CGP	CHARAFE_BREAST_CANCER_LUMINAL_VS_BASAL_DN	84925	SLC49A4	84925	SLC49A4	M14507	16288205	Table 2S	Genes down-regulated in luminal-like breast cancer cell lines compared to the basal-like ones.	Homo sapiens	human	NA	NA
C2	CGP	CHARAFE_BREAST_CANCER_LUMINAL_VS_BASAL_DN	55117	SLC6A15	55117	SLC6A15	M14507	16288205	Table 2S	Genes down-regulated in luminal-like breast cancer cell lines compared to the basal-like ones.	Homo sapiens	human	NA	NA
C2	CGP	CHARAFE_BREAST_CANCER_LUMINAL_VS_BASAL_DN	10479	SLC9A6	10479	SLC9A6	M14507	16288205	Table 2S	Genes down-regulated in luminal-like breast cancer cell lines compared to the basal-like ones.	Homo sapiens	human	NA	NA
C2	CGP	CHARAFE_BREAST_CANCER_LUMINAL_VS_BASAL_DN	6590	SLPI	6590	SLPI	M14507	16288205	Table 2S	Genes down-regulated in luminal-like breast cancer cell lines compared to the basal-like ones.	Homo sapiens	human	NA	NA
C2	CGP	CHARAFE_BREAST_CANCER_LUMINAL_VS_BASAL_DN	4088	SMAD3	4088	SMAD3	M14507	16288205	Table 2S	Genes down-regulated in luminal-like breast cancer cell lines compared to the basal-like ones.	Homo sapiens	human	NA	NA
C2	CGP	CHARAFE_BREAST_CANCER_LUMINAL_VS_BASAL_DN	23347	SMCHD1	23347	SMCHD1	M14507	16288205	Table 2S	Genes down-regulated in luminal-like breast cancer cell lines compared to the basal-like ones.	Homo sapiens	human	NA	NA
C2	CGP	CHARAFE_BREAST_CANCER_LUMINAL_VS_BASAL_DN	6591	SNAI2	6591	SNAI2	M14507	16288205	Table 2S	Genes down-regulated in luminal-like breast cancer cell lines compared to the basal-like ones.	Homo sapiens	human	NA	NA
C2	CGP	CHARAFE_BREAST_CANCER_LUMINAL_VS_BASAL_DN	51375	SNX7	51375	SNX7	M14507	16288205	Table 2S	Genes down-regulated in luminal-like breast cancer cell lines compared to the basal-like ones.	Homo sapiens	human	NA	NA
C2	CGP	CHARAFE_BREAST_CANCER_LUMINAL_VS_BASAL_DN	6646	SOAT1	6646	SOAT1	M14507	16288205	Table 2S	Genes down-regulated in luminal-like breast cancer cell lines compared to the basal-like ones.	Homo sapiens	human	NA	NA
C2	CGP	CHARAFE_BREAST_CANCER_LUMINAL_VS_BASAL_DN	83595	SOX7	83595	SOX7	M14507	16288205	Table 2S	Genes down-regulated in luminal-like breast cancer cell lines compared to the basal-like ones.	Homo sapiens	human	NA	NA
C2	CGP	CHARAFE_BREAST_CANCER_LUMINAL_VS_BASAL_DN	6672	SP100	6672	SP100	M14507	16288205	Table 2S	Genes down-regulated in luminal-like breast cancer cell lines compared to the basal-like ones.	Homo sapiens	human	NA	NA
C2	CGP	CHARAFE_BREAST_CANCER_LUMINAL_VS_BASAL_DN	26010	SPATS2L	26010	SPATS2L	M14507	16288205	Table 2S	Genes down-regulated in luminal-like breast cancer cell lines compared to the basal-like ones.	Homo sapiens	human	NA	NA
C2	CGP	CHARAFE_BREAST_CANCER_LUMINAL_VS_BASAL_DN	10253	SPRY2	10253	SPRY2	M14507	16288205	Table 2S	Genes down-regulated in luminal-like breast cancer cell lines compared to the basal-like ones.	Homo sapiens	human	NA	NA
C2	CGP	CHARAFE_BREAST_CANCER_LUMINAL_VS_BASAL_DN	6711	SPTBN1	6711	SPTBN1	M14507	16288205	Table 2S	Genes down-regulated in luminal-like breast cancer cell lines compared to the basal-like ones.	Homo sapiens	human	NA	NA
C2	CGP	CHARAFE_BREAST_CANCER_LUMINAL_VS_BASAL_DN	80763	SPX	80763	SPX	M14507	16288205	Table 2S	Genes down-regulated in luminal-like breast cancer cell lines compared to the basal-like ones.	Homo sapiens	human	NA	NA
C2	CGP	CHARAFE_BREAST_CANCER_LUMINAL_VS_BASAL_DN	6717	SRI	6717	SRI	M14507	16288205	Table 2S	Genes down-regulated in luminal-like breast cancer cell lines compared to the basal-like ones.	Homo sapiens	human	NA	NA
C2	CGP	CHARAFE_BREAST_CANCER_LUMINAL_VS_BASAL_DN	8406	SRPX	8406	SRPX	M14507	16288205	Table 2S	Genes down-regulated in luminal-like breast cancer cell lines compared to the basal-like ones.	Homo sapiens	human	NA	NA
C2	CGP	CHARAFE_BREAST_CANCER_LUMINAL_VS_BASAL_DN	27286	SRPX2	27286	SRPX2	M14507	16288205	Table 2S	Genes down-regulated in luminal-like breast cancer cell lines compared to the basal-like ones.	Homo sapiens	human	NA	NA
C2	CGP	CHARAFE_BREAST_CANCER_LUMINAL_VS_BASAL_DN	10402	ST3GAL6	10402	ST3GAL6	M14507	16288205	Table 2S	Genes down-regulated in luminal-like breast cancer cell lines compared to the basal-like ones.	Homo sapiens	human	NA	NA
C2	CGP	CHARAFE_BREAST_CANCER_LUMINAL_VS_BASAL_DN	57559	STAMBPL1	57559	STAMBPL1	M14507	16288205	Table 2S	Genes down-regulated in luminal-like breast cancer cell lines compared to the basal-like ones.	Homo sapiens	human	NA	NA
C2	CGP	CHARAFE_BREAST_CANCER_LUMINAL_VS_BASAL_DN	6774	STAT3	6774	STAT3	M14507	16288205	Table 2S	Genes down-regulated in luminal-like breast cancer cell lines compared to the basal-like ones.	Homo sapiens	human	NA	NA
C2	CGP	CHARAFE_BREAST_CANCER_LUMINAL_VS_BASAL_DN	6775	STAT4	6775	STAT4	M14507	16288205	Table 2S	Genes down-regulated in luminal-like breast cancer cell lines compared to the basal-like ones.	Homo sapiens	human	NA	NA
C2	CGP	CHARAFE_BREAST_CANCER_LUMINAL_VS_BASAL_DN	340061	STING1	340061	STING1	M14507	16288205	Table 2S	Genes down-regulated in luminal-like breast cancer cell lines compared to the basal-like ones.	Homo sapiens	human	NA	NA
C2	CGP	CHARAFE_BREAST_CANCER_LUMINAL_VS_BASAL_DN	9263	STK17A	9263	STK17A	M14507	16288205	Table 2S	Genes down-regulated in luminal-like breast cancer cell lines compared to the basal-like ones.	Homo sapiens	human	NA	NA
C2	CGP	CHARAFE_BREAST_CANCER_LUMINAL_VS_BASAL_DN	6840	SVIL	6840	SVIL	M14507	16288205	Table 2S	Genes down-regulated in luminal-like breast cancer cell lines compared to the basal-like ones.	Homo sapiens	human	NA	NA
C2	CGP	CHARAFE_BREAST_CANCER_LUMINAL_VS_BASAL_DN	6891	TAP2	6891	TAP2	M14507	16288205	Table 2S	Genes down-regulated in luminal-like breast cancer cell lines compared to the basal-like ones.	Homo sapiens	human	NA	NA
C2	CGP	CHARAFE_BREAST_CANCER_LUMINAL_VS_BASAL_DN	30851	TAX1BP3	30851	TAX1BP3	M14507	16288205	Table 2S	Genes down-regulated in luminal-like breast cancer cell lines compared to the basal-like ones.	Homo sapiens	human	NA	NA
C2	CGP	CHARAFE_BREAST_CANCER_LUMINAL_VS_BASAL_DN	23216	TBC1D1	23216	TBC1D1	M14507	16288205	Table 2S	Genes down-regulated in luminal-like breast cancer cell lines compared to the basal-like ones.	Homo sapiens	human	NA	NA
C2	CGP	CHARAFE_BREAST_CANCER_LUMINAL_VS_BASAL_DN	9519	TBPL1	9519	TBPL1	M14507	16288205	Table 2S	Genes down-regulated in luminal-like breast cancer cell lines compared to the basal-like ones.	Homo sapiens	human	NA	NA
C2	CGP	CHARAFE_BREAST_CANCER_LUMINAL_VS_BASAL_DN	51186	TCEAL9	51186	TCEAL9	M14507	16288205	Table 2S	Genes down-regulated in luminal-like breast cancer cell lines compared to the basal-like ones.	Homo sapiens	human	NA	NA
C2	CGP	CHARAFE_BREAST_CANCER_LUMINAL_VS_BASAL_DN	7039	TGFA	7039	TGFA	M14507	16288205	Table 2S	Genes down-regulated in luminal-like breast cancer cell lines compared to the basal-like ones.	Homo sapiens	human	NA	NA
C2	CGP	CHARAFE_BREAST_CANCER_LUMINAL_VS_BASAL_DN	7045	TGFBI	7045	TGFBI	M14507	16288205	Table 2S	Genes down-regulated in luminal-like breast cancer cell lines compared to the basal-like ones.	Homo sapiens	human	NA	NA
C2	CGP	CHARAFE_BREAST_CANCER_LUMINAL_VS_BASAL_DN	7048	TGFBR2	7048	TGFBR2	M14507	16288205	Table 2S	Genes down-regulated in luminal-like breast cancer cell lines compared to the basal-like ones.	Homo sapiens	human	NA	NA
C2	CGP	CHARAFE_BREAST_CANCER_LUMINAL_VS_BASAL_DN	7086	TKT	7086	TKT	M14507	16288205	Table 2S	Genes down-regulated in luminal-like breast cancer cell lines compared to the basal-like ones.	Homo sapiens	human	NA	NA
C2	CGP	CHARAFE_BREAST_CANCER_LUMINAL_VS_BASAL_DN	7091	TLE4	7091	TLE4	M14507	16288205	Table 2S	Genes down-regulated in luminal-like breast cancer cell lines compared to the basal-like ones.	Homo sapiens	human	NA	NA
C2	CGP	CHARAFE_BREAST_CANCER_LUMINAL_VS_BASAL_DN	7097	TLR2	7097	TLR2	M14507	16288205	Table 2S	Genes down-regulated in luminal-like breast cancer cell lines compared to the basal-like ones.	Homo sapiens	human	NA	NA
C2	CGP	CHARAFE_BREAST_CANCER_LUMINAL_VS_BASAL_DN	83941	TM2D1	83941	TM2D1	M14507	16288205	Table 2S	Genes down-regulated in luminal-like breast cancer cell lines compared to the basal-like ones.	Homo sapiens	human	NA	NA
C2	CGP	CHARAFE_BREAST_CANCER_LUMINAL_VS_BASAL_DN	50999	TMED5	50999	TMED5	M14507	16288205	Table 2S	Genes down-regulated in luminal-like breast cancer cell lines compared to the basal-like ones.	Homo sapiens	human	NA	NA
C2	CGP	CHARAFE_BREAST_CANCER_LUMINAL_VS_BASAL_DN	201799	TMEM154	201799	TMEM154	M14507	16288205	Table 2S	Genes down-regulated in luminal-like breast cancer cell lines compared to the basal-like ones.	Homo sapiens	human	NA	NA
C2	CGP	CHARAFE_BREAST_CANCER_LUMINAL_VS_BASAL_DN	23731	TMEM245	23731	TMEM245	M14507	16288205	Table 2S	Genes down-regulated in luminal-like breast cancer cell lines compared to the basal-like ones.	Homo sapiens	human	NA	NA
C2	CGP	CHARAFE_BREAST_CANCER_LUMINAL_VS_BASAL_DN	55754	TMEM30A	55754	TMEM30A	M14507	16288205	Table 2S	Genes down-regulated in luminal-like breast cancer cell lines compared to the basal-like ones.	Homo sapiens	human	NA	NA
C2	CGP	CHARAFE_BREAST_CANCER_LUMINAL_VS_BASAL_DN	100506144	TMEM35B	100506144	TMEM35B	M14507	16288205	Table 2S	Genes down-regulated in luminal-like breast cancer cell lines compared to the basal-like ones.	Homo sapiens	human	NA	NA
C2	CGP	CHARAFE_BREAST_CANCER_LUMINAL_VS_BASAL_DN	7128	TNFAIP3	7128	TNFAIP3	M14507	16288205	Table 2S	Genes down-regulated in luminal-like breast cancer cell lines compared to the basal-like ones.	Homo sapiens	human	NA	NA
C2	CGP	CHARAFE_BREAST_CANCER_LUMINAL_VS_BASAL_DN	25816	TNFAIP8	25816	TNFAIP8	M14507	16288205	Table 2S	Genes down-regulated in luminal-like breast cancer cell lines compared to the basal-like ones.	Homo sapiens	human	NA	NA
C2	CGP	CHARAFE_BREAST_CANCER_LUMINAL_VS_BASAL_DN	8793	TNFRSF10D	8793	TNFRSF10D	M14507	16288205	Table 2S	Genes down-regulated in luminal-like breast cancer cell lines compared to the basal-like ones.	Homo sapiens	human	NA	NA
C2	CGP	CHARAFE_BREAST_CANCER_LUMINAL_VS_BASAL_DN	84969	TOX2	84969	TOX2	M14507	16288205	Table 2S	Genes down-regulated in luminal-like breast cancer cell lines compared to the basal-like ones.	Homo sapiens	human	NA	NA
C2	CGP	CHARAFE_BREAST_CANCER_LUMINAL_VS_BASAL_DN	8626	TP63	8626	TP63	M14507	16288205	Table 2S	Genes down-regulated in luminal-like breast cancer cell lines compared to the basal-like ones.	Homo sapiens	human	NA	NA
C2	CGP	CHARAFE_BREAST_CANCER_LUMINAL_VS_BASAL_DN	10346	TRIM22	10346	TRIM22	M14507	16288205	Table 2S	Genes down-regulated in luminal-like breast cancer cell lines compared to the basal-like ones.	Homo sapiens	human	NA	NA
C2	CGP	CHARAFE_BREAST_CANCER_LUMINAL_VS_BASAL_DN	23650	TRIM29	23650	TRIM29	M14507	16288205	Table 2S	Genes down-regulated in luminal-like breast cancer cell lines compared to the basal-like ones.	Homo sapiens	human	NA	NA
C2	CGP	CHARAFE_BREAST_CANCER_LUMINAL_VS_BASAL_DN	9322	TRIP10	9322	TRIP10	M14507	16288205	Table 2S	Genes down-regulated in luminal-like breast cancer cell lines compared to the basal-like ones.	Homo sapiens	human	NA	NA
C2	CGP	CHARAFE_BREAST_CANCER_LUMINAL_VS_BASAL_DN	51605	TRMT6	51605	TRMT6	M14507	16288205	Table 2S	Genes down-regulated in luminal-like breast cancer cell lines compared to the basal-like ones.	Homo sapiens	human	NA	NA
C2	CGP	CHARAFE_BREAST_CANCER_LUMINAL_VS_BASAL_DN	7277	TUBA4A	7277	TUBA4A	M14507	16288205	Table 2S	Genes down-regulated in luminal-like breast cancer cell lines compared to the basal-like ones.	Homo sapiens	human	NA	NA
C2	CGP	CHARAFE_BREAST_CANCER_LUMINAL_VS_BASAL_DN	84617	TUBB6	84617	TUBB6	M14507	16288205	Table 2S	Genes down-regulated in luminal-like breast cancer cell lines compared to the basal-like ones.	Homo sapiens	human	NA	NA
C2	CGP	CHARAFE_BREAST_CANCER_LUMINAL_VS_BASAL_DN	117581	TWIST2	117581	TWIST2	M14507	16288205	Table 2S	Genes down-regulated in luminal-like breast cancer cell lines compared to the basal-like ones.	Homo sapiens	human	NA	NA
C2	CGP	CHARAFE_BREAST_CANCER_LUMINAL_VS_BASAL_DN	57045	TWSG1	57045	TWSG1	M14507	16288205	Table 2S	Genes down-regulated in luminal-like breast cancer cell lines compared to the basal-like ones.	Homo sapiens	human	NA	NA
C2	CGP	CHARAFE_BREAST_CANCER_LUMINAL_VS_BASAL_DN	84959	UBASH3B	84959	UBASH3B	M14507	16288205	Table 2S	Genes down-regulated in luminal-like breast cancer cell lines compared to the basal-like ones.	Homo sapiens	human	NA	NA
C2	CGP	CHARAFE_BREAST_CANCER_LUMINAL_VS_BASAL_DN	10477	UBE2E3	10477	UBE2E3	M14507	16288205	Table 2S	Genes down-regulated in luminal-like breast cancer cell lines compared to the basal-like ones.	Homo sapiens	human	NA	NA
C2	CGP	CHARAFE_BREAST_CANCER_LUMINAL_VS_BASAL_DN	7378	UPP1	7378	UPP1	M14507	16288205	Table 2S	Genes down-regulated in luminal-like breast cancer cell lines compared to the basal-like ones.	Homo sapiens	human	NA	NA
C2	CGP	CHARAFE_BREAST_CANCER_LUMINAL_VS_BASAL_DN	9341	VAMP3	9341	VAMP3	M14507	16288205	Table 2S	Genes down-regulated in luminal-like breast cancer cell lines compared to the basal-like ones.	Homo sapiens	human	NA	NA
C2	CGP	CHARAFE_BREAST_CANCER_LUMINAL_VS_BASAL_DN	7447	VSNL1	7447	VSNL1	M14507	16288205	Table 2S	Genes down-regulated in luminal-like breast cancer cell lines compared to the basal-like ones.	Homo sapiens	human	NA	NA
C2	CGP	CHARAFE_BREAST_CANCER_LUMINAL_VS_BASAL_DN	9948	WDR1	9948	WDR1	M14507	16288205	Table 2S	Genes down-regulated in luminal-like breast cancer cell lines compared to the basal-like ones.	Homo sapiens	human	NA	NA
C2	CGP	CHARAFE_BREAST_CANCER_LUMINAL_VS_BASAL_DN	79971	WLS	79971	WLS	M14507	16288205	Table 2S	Genes down-regulated in luminal-like breast cancer cell lines compared to the basal-like ones.	Homo sapiens	human	NA	NA
C2	CGP	CHARAFE_BREAST_CANCER_LUMINAL_VS_BASAL_DN	25937	WWTR1	25937	WWTR1	M14507	16288205	Table 2S	Genes down-regulated in luminal-like breast cancer cell lines compared to the basal-like ones.	Homo sapiens	human	NA	NA
C2	CGP	CHARAFE_BREAST_CANCER_LUMINAL_VS_BASAL_DN	10413	YAP1	10413	YAP1	M14507	16288205	Table 2S	Genes down-regulated in luminal-like breast cancer cell lines compared to the basal-like ones.	Homo sapiens	human	NA	NA
C2	CGP	CHARAFE_BREAST_CANCER_LUMINAL_VS_BASAL_DN	4904	YBX1	4904	YBX1	M14507	16288205	Table 2S	Genes down-regulated in luminal-like breast cancer cell lines compared to the basal-like ones.	Homo sapiens	human	NA	NA
C2	CGP	CHARAFE_BREAST_CANCER_LUMINAL_VS_BASAL_DN	8531	YBX3	8531	YBX3	M14507	16288205	Table 2S	Genes down-regulated in luminal-like breast cancer cell lines compared to the basal-like ones.	Homo sapiens	human	NA	NA
C2	CGP	CHARAFE_BREAST_CANCER_LUMINAL_VS_BASAL_DN	7525	YES1	7525	YES1	M14507	16288205	Table 2S	Genes down-regulated in luminal-like breast cancer cell lines compared to the basal-like ones.	Homo sapiens	human	NA	NA
C2	CGP	CHARAFE_BREAST_CANCER_LUMINAL_VS_BASAL_DN	7704	ZBTB16	7704	ZBTB16	M14507	16288205	Table 2S	Genes down-regulated in luminal-like breast cancer cell lines compared to the basal-like ones.	Homo sapiens	human	NA	NA
C2	CGP	CHARAFE_BREAST_CANCER_LUMINAL_VS_BASAL_DN	253461	ZBTB38	253461	ZBTB38	M14507	16288205	Table 2S	Genes down-regulated in luminal-like breast cancer cell lines compared to the basal-like ones.	Homo sapiens	human	NA	NA
C2	CGP	CHARAFE_BREAST_CANCER_LUMINAL_VS_BASAL_DN	85463	ZC3H12C	85463	ZC3H12C	M14507	16288205	Table 2S	Genes down-regulated in luminal-like breast cancer cell lines compared to the basal-like ones.	Homo sapiens	human	NA	NA
C2	CGP	CHARAFE_BREAST_CANCER_LUMINAL_VS_BASAL_DN	51201	ZDHHC2	51201	ZDHHC2	M14507	16288205	Table 2S	Genes down-regulated in luminal-like breast cancer cell lines compared to the basal-like ones.	Homo sapiens	human	NA	NA
C2	CGP	CHARAFE_BREAST_CANCER_LUMINAL_VS_BASAL_UP	21	ABCA3	21	ABCA3	M2840	16288205	Table 2S	Genes up-regulated in luminal-like breast cancer cell lines compared to the basal-like ones.	Homo sapiens	human	NA	NA
C2	CGP	CHARAFE_BREAST_CANCER_LUMINAL_VS_BASAL_UP	9619	ABCG1	9619	ABCG1	M2840	16288205	Table 2S	Genes up-regulated in luminal-like breast cancer cell lines compared to the basal-like ones.	Homo sapiens	human	NA	NA
C2	CGP	CHARAFE_BREAST_CANCER_LUMINAL_VS_BASAL_UP	83451	ABHD11	83451	ABHD11	M2840	16288205	Table 2S	Genes up-regulated in luminal-like breast cancer cell lines compared to the basal-like ones.	Homo sapiens	human	NA	NA
C2	CGP	CHARAFE_BREAST_CANCER_LUMINAL_VS_BASAL_UP	26090	ABHD12	26090	ABHD12	M2840	16288205	Table 2S	Genes up-regulated in luminal-like breast cancer cell lines compared to the basal-like ones.	Homo sapiens	human	NA	NA
C2	CGP	CHARAFE_BREAST_CANCER_LUMINAL_VS_BASAL_UP	285097	AC093642.2	285097	AC093642.2	M2840	16288205	Table 2S	Genes up-regulated in luminal-like breast cancer cell lines compared to the basal-like ones.	Homo sapiens	human	NA	NA
C2	CGP	CHARAFE_BREAST_CANCER_LUMINAL_VS_BASAL_UP	91	ACVR1B	91	ACVR1B	M2840	16288205	Table 2S	Genes up-regulated in luminal-like breast cancer cell lines compared to the basal-like ones.	Homo sapiens	human	NA	NA
C2	CGP	CHARAFE_BREAST_CANCER_LUMINAL_VS_BASAL_UP	112	ADCY6	112	ADCY6	M2840	16288205	Table 2S	Genes up-regulated in luminal-like breast cancer cell lines compared to the basal-like ones.	Homo sapiens	human	NA	NA
C2	CGP	CHARAFE_BREAST_CANCER_LUMINAL_VS_BASAL_UP	576	ADGRB2	576	ADGRB2	M2840	16288205	Table 2S	Genes up-regulated in luminal-like breast cancer cell lines compared to the basal-like ones.	Homo sapiens	human	NA	NA
C2	CGP	CHARAFE_BREAST_CANCER_LUMINAL_VS_BASAL_UP	3899	AFF3	3899	AFF3	M2840	16288205	Table 2S	Genes up-regulated in luminal-like breast cancer cell lines compared to the basal-like ones.	Homo sapiens	human	NA	NA
C2	CGP	CHARAFE_BREAST_CANCER_LUMINAL_VS_BASAL_UP	10551	AGR2	10551	AGR2	M2840	16288205	Table 2S	Genes up-regulated in luminal-like breast cancer cell lines compared to the basal-like ones.	Homo sapiens	human	NA	NA
C2	CGP	CHARAFE_BREAST_CANCER_LUMINAL_VS_BASAL_UP	338692	ANKRD13D	338692	ANKRD13D	M2840	16288205	Table 2S	Genes up-regulated in luminal-like breast cancer cell lines compared to the basal-like ones.	Homo sapiens	human	NA	NA
C2	CGP	CHARAFE_BREAST_CANCER_LUMINAL_VS_BASAL_UP	91074	ANKRD30A	91074	ANKRD30A	M2840	16288205	Table 2S	Genes up-regulated in luminal-like breast cancer cell lines compared to the basal-like ones.	Homo sapiens	human	NA	NA
C2	CGP	CHARAFE_BREAST_CANCER_LUMINAL_VS_BASAL_UP	309	ANXA6	309	ANXA6	M2840	16288205	Table 2S	Genes up-regulated in luminal-like breast cancer cell lines compared to the basal-like ones.	Homo sapiens	human	NA	NA
C2	CGP	CHARAFE_BREAST_CANCER_LUMINAL_VS_BASAL_UP	8416	ANXA9	8416	ANXA9	M2840	16288205	Table 2S	Genes up-regulated in luminal-like breast cancer cell lines compared to the basal-like ones.	Homo sapiens	human	NA	NA
C2	CGP	CHARAFE_BREAST_CANCER_LUMINAL_VS_BASAL_UP	367	AR	367	AR	M2840	16288205	Table 2S	Genes up-regulated in luminal-like breast cancer cell lines compared to the basal-like ones.	Homo sapiens	human	NA	NA
C2	CGP	CHARAFE_BREAST_CANCER_LUMINAL_VS_BASAL_UP	377	ARF3	377	ARF3	M2840	16288205	Table 2S	Genes up-regulated in luminal-like breast cancer cell lines compared to the basal-like ones.	Homo sapiens	human	NA	NA
C2	CGP	CHARAFE_BREAST_CANCER_LUMINAL_VS_BASAL_UP	57221	ARFGEF3	57221	ARFGEF3	M2840	16288205	Table 2S	Genes up-regulated in luminal-like breast cancer cell lines compared to the basal-like ones.	Homo sapiens	human	NA	NA
C2	CGP	CHARAFE_BREAST_CANCER_LUMINAL_VS_BASAL_UP	23647	ARFIP2	23647	ARFIP2	M2840	16288205	Table 2S	Genes up-regulated in luminal-like breast cancer cell lines compared to the basal-like ones.	Homo sapiens	human	NA	NA
C2	CGP	CHARAFE_BREAST_CANCER_LUMINAL_VS_BASAL_UP	26084	ARHGEF26	26084	ARHGEF26	M2840	16288205	Table 2S	Genes up-regulated in luminal-like breast cancer cell lines compared to the basal-like ones.	Homo sapiens	human	NA	NA
C2	CGP	CHARAFE_BREAST_CANCER_LUMINAL_VS_BASAL_UP	196528	ARID2	196528	ARID2	M2840	16288205	Table 2S	Genes up-regulated in luminal-like breast cancer cell lines compared to the basal-like ones.	Homo sapiens	human	NA	NA
C2	CGP	CHARAFE_BREAST_CANCER_LUMINAL_VS_BASAL_UP	1820	ARID3A	1820	ARID3A	M2840	16288205	Table 2S	Genes up-regulated in luminal-like breast cancer cell lines compared to the basal-like ones.	Homo sapiens	human	NA	NA
C2	CGP	CHARAFE_BREAST_CANCER_LUMINAL_VS_BASAL_UP	408	ARRB1	408	ARRB1	M2840	16288205	Table 2S	Genes up-regulated in luminal-like breast cancer cell lines compared to the basal-like ones.	Homo sapiens	human	NA	NA
C2	CGP	CHARAFE_BREAST_CANCER_LUMINAL_VS_BASAL_UP	140461	ASB8	140461	ASB8	M2840	16288205	Table 2S	Genes up-regulated in luminal-like breast cancer cell lines compared to the basal-like ones.	Homo sapiens	human	NA	NA
C2	CGP	CHARAFE_BREAST_CANCER_LUMINAL_VS_BASAL_UP	55870	ASH1L	55870	ASH1L	M2840	16288205	Table 2S	Genes up-regulated in luminal-like breast cancer cell lines compared to the basal-like ones.	Homo sapiens	human	NA	NA
C2	CGP	CHARAFE_BREAST_CANCER_LUMINAL_VS_BASAL_UP	23245	ASTN2	23245	ASTN2	M2840	16288205	Table 2S	Genes up-regulated in luminal-like breast cancer cell lines compared to the basal-like ones.	Homo sapiens	human	NA	NA
C2	CGP	CHARAFE_BREAST_CANCER_LUMINAL_VS_BASAL_UP	9914	ATP2C2	9914	ATP2C2	M2840	16288205	Table 2S	Genes up-regulated in luminal-like breast cancer cell lines compared to the basal-like ones.	Homo sapiens	human	NA	NA
C2	CGP	CHARAFE_BREAST_CANCER_LUMINAL_VS_BASAL_UP	537	ATP6AP1	537	ATP6AP1	M2840	16288205	Table 2S	Genes up-regulated in luminal-like breast cancer cell lines compared to the basal-like ones.	Homo sapiens	human	NA	NA
C2	CGP	CHARAFE_BREAST_CANCER_LUMINAL_VS_BASAL_UP	155066	ATP6V0E2	155066	ATP6V0E2	M2840	16288205	Table 2S	Genes up-regulated in luminal-like breast cancer cell lines compared to the basal-like ones.	Homo sapiens	human	NA	NA
C2	CGP	CHARAFE_BREAST_CANCER_LUMINAL_VS_BASAL_UP	5205	ATP8B1	5205	ATP8B1	M2840	16288205	Table 2S	Genes up-regulated in luminal-like breast cancer cell lines compared to the basal-like ones.	Homo sapiens	human	NA	NA
C2	CGP	CHARAFE_BREAST_CANCER_LUMINAL_VS_BASAL_UP	552889	ATXN7L3B	552889	ATXN7L3B	M2840	16288205	Table 2S	Genes up-regulated in luminal-like breast cancer cell lines compared to the basal-like ones.	Homo sapiens	human	NA	NA
C2	CGP	CHARAFE_BREAST_CANCER_LUMINAL_VS_BASAL_UP	23080	AVL9	23080	AVL9	M2840	16288205	Table 2S	Genes up-regulated in luminal-like breast cancer cell lines compared to the basal-like ones.	Homo sapiens	human	NA	NA
C2	CGP	CHARAFE_BREAST_CANCER_LUMINAL_VS_BASAL_UP	11176	BAZ2A	11176	BAZ2A	M2840	16288205	Table 2S	Genes up-regulated in luminal-like breast cancer cell lines compared to the basal-like ones.	Homo sapiens	human	NA	NA
C2	CGP	CHARAFE_BREAST_CANCER_LUMINAL_VS_BASAL_UP	8537	BCAS1	8537	BCAS1	M2840	16288205	Table 2S	Genes up-regulated in luminal-like breast cancer cell lines compared to the basal-like ones.	Homo sapiens	human	NA	NA
C2	CGP	CHARAFE_BREAST_CANCER_LUMINAL_VS_BASAL_UP	54880	BCOR	54880	BCOR	M2840	16288205	Table 2S	Genes up-regulated in luminal-like breast cancer cell lines compared to the basal-like ones.	Homo sapiens	human	NA	NA
C2	CGP	CHARAFE_BREAST_CANCER_LUMINAL_VS_BASAL_UP	29760	BLNK	29760	BLNK	M2840	16288205	Table 2S	Genes up-regulated in luminal-like breast cancer cell lines compared to the basal-like ones.	Homo sapiens	human	NA	NA
C2	CGP	CHARAFE_BREAST_CANCER_LUMINAL_VS_BASAL_UP	2186	BPTF	2186	BPTF	M2840	16288205	Table 2S	Genes up-regulated in luminal-like breast cancer cell lines compared to the basal-like ones.	Homo sapiens	human	NA	NA
C2	CGP	CHARAFE_BREAST_CANCER_LUMINAL_VS_BASAL_UP	143379	C10orf82	143379	C10orf82	M2840	16288205	Table 2S	Genes up-regulated in luminal-like breast cancer cell lines compared to the basal-like ones.	Homo sapiens	human	NA	NA
C2	CGP	CHARAFE_BREAST_CANCER_LUMINAL_VS_BASAL_UP	56967	C14orf132	56967	C14orf132	M2840	16288205	Table 2S	Genes up-regulated in luminal-like breast cancer cell lines compared to the basal-like ones.	Homo sapiens	human	NA	NA
C2	CGP	CHARAFE_BREAST_CANCER_LUMINAL_VS_BASAL_UP	284018	C17orf58	284018	C17orf58	M2840	16288205	Table 2S	Genes up-regulated in luminal-like breast cancer cell lines compared to the basal-like ones.	Homo sapiens	human	NA	NA
C2	CGP	CHARAFE_BREAST_CANCER_LUMINAL_VS_BASAL_UP	55286	C4orf19	55286	C4orf19	M2840	16288205	Table 2S	Genes up-regulated in luminal-like breast cancer cell lines compared to the basal-like ones.	Homo sapiens	human	NA	NA
C2	CGP	CHARAFE_BREAST_CANCER_LUMINAL_VS_BASAL_UP	79034	C7orf26	79034	C7orf26	M2840	16288205	Table 2S	Genes up-regulated in luminal-like breast cancer cell lines compared to the basal-like ones.	Homo sapiens	human	NA	NA
C2	CGP	CHARAFE_BREAST_CANCER_LUMINAL_VS_BASAL_UP	401546	C9orf152	401546	C9orf152	M2840	16288205	Table 2S	Genes up-regulated in luminal-like breast cancer cell lines compared to the basal-like ones.	Homo sapiens	human	NA	NA
C2	CGP	CHARAFE_BREAST_CANCER_LUMINAL_VS_BASAL_UP	771	CA12	771	CA12	M2840	16288205	Table 2S	Genes up-regulated in luminal-like breast cancer cell lines compared to the basal-like ones.	Homo sapiens	human	NA	NA
C2	CGP	CHARAFE_BREAST_CANCER_LUMINAL_VS_BASAL_UP	11094	CACFD1	11094	CACFD1	M2840	16288205	Table 2S	Genes up-regulated in luminal-like breast cancer cell lines compared to the basal-like ones.	Homo sapiens	human	NA	NA
C2	CGP	CHARAFE_BREAST_CANCER_LUMINAL_VS_BASAL_UP	776	CACNA1D	776	CACNA1D	M2840	16288205	Table 2S	Genes up-regulated in luminal-like breast cancer cell lines compared to the basal-like ones.	Homo sapiens	human	NA	NA
C2	CGP	CHARAFE_BREAST_CANCER_LUMINAL_VS_BASAL_UP	9254	CACNA2D2	9254	CACNA2D2	M2840	16288205	Table 2S	Genes up-regulated in luminal-like breast cancer cell lines compared to the basal-like ones.	Homo sapiens	human	NA	NA
C2	CGP	CHARAFE_BREAST_CANCER_LUMINAL_VS_BASAL_UP	784	CACNB3	784	CACNB3	M2840	16288205	Table 2S	Genes up-regulated in luminal-like breast cancer cell lines compared to the basal-like ones.	Homo sapiens	human	NA	NA
C2	CGP	CHARAFE_BREAST_CANCER_LUMINAL_VS_BASAL_UP	27092	CACNG4	27092	CACNG4	M2840	16288205	Table 2S	Genes up-regulated in luminal-like breast cancer cell lines compared to the basal-like ones.	Homo sapiens	human	NA	NA
C2	CGP	CHARAFE_BREAST_CANCER_LUMINAL_VS_BASAL_UP	27101	CACYBP	27101	CACYBP	M2840	16288205	Table 2S	Genes up-regulated in luminal-like breast cancer cell lines compared to the basal-like ones.	Homo sapiens	human	NA	NA
C2	CGP	CHARAFE_BREAST_CANCER_LUMINAL_VS_BASAL_UP	23705	CADM1	23705	CADM1	M2840	16288205	Table 2S	Genes up-regulated in luminal-like breast cancer cell lines compared to the basal-like ones.	Homo sapiens	human	NA	NA
C2	CGP	CHARAFE_BREAST_CANCER_LUMINAL_VS_BASAL_UP	57662	CAMSAP3	57662	CAMSAP3	M2840	16288205	Table 2S	Genes up-regulated in luminal-like breast cancer cell lines compared to the basal-like ones.	Homo sapiens	human	NA	NA
C2	CGP	CHARAFE_BREAST_CANCER_LUMINAL_VS_BASAL_UP	124583	CANT1	124583	CANT1	M2840	16288205	Table 2S	Genes up-regulated in luminal-like breast cancer cell lines compared to the basal-like ones.	Homo sapiens	human	NA	NA
C2	CGP	CHARAFE_BREAST_CANCER_LUMINAL_VS_BASAL_UP	10753	CAPN9	10753	CAPN9	M2840	16288205	Table 2S	Genes up-regulated in luminal-like breast cancer cell lines compared to the basal-like ones.	Homo sapiens	human	NA	NA
C2	CGP	CHARAFE_BREAST_CANCER_LUMINAL_VS_BASAL_UP	150275	CCDC117	150275	CCDC117	M2840	16288205	Table 2S	Genes up-regulated in luminal-like breast cancer cell lines compared to the basal-like ones.	Homo sapiens	human	NA	NA
C2	CGP	CHARAFE_BREAST_CANCER_LUMINAL_VS_BASAL_UP	595	CCND1	595	CCND1	M2840	16288205	Table 2S	Genes up-regulated in luminal-like breast cancer cell lines compared to the basal-like ones.	Homo sapiens	human	NA	NA
C2	CGP	CHARAFE_BREAST_CANCER_LUMINAL_VS_BASAL_UP	643180	CCT6P3	643180	CCT6P3	M2840	16288205	Table 2S	Genes up-regulated in luminal-like breast cancer cell lines compared to the basal-like ones.	Homo sapiens	human	NA	NA
C2	CGP	CHARAFE_BREAST_CANCER_LUMINAL_VS_BASAL_UP	56882	CDC42SE1	56882	CDC42SE1	M2840	16288205	Table 2S	Genes up-regulated in luminal-like breast cancer cell lines compared to the basal-like ones.	Homo sapiens	human	NA	NA
C2	CGP	CHARAFE_BREAST_CANCER_LUMINAL_VS_BASAL_UP	124359	CDYL2	124359	CDYL2	M2840	16288205	Table 2S	Genes up-regulated in luminal-like breast cancer cell lines compared to the basal-like ones.	Homo sapiens	human	NA	NA
C2	CGP	CHARAFE_BREAST_CANCER_LUMINAL_VS_BASAL_UP	9857	CEP350	9857	CEP350	M2840	16288205	Table 2S	Genes up-regulated in luminal-like breast cancer cell lines compared to the basal-like ones.	Homo sapiens	human	NA	NA
C2	CGP	CHARAFE_BREAST_CANCER_LUMINAL_VS_BASAL_UP	29956	CERS2	29956	CERS2	M2840	16288205	Table 2S	Genes up-regulated in luminal-like breast cancer cell lines compared to the basal-like ones.	Homo sapiens	human	NA	NA
C2	CGP	CHARAFE_BREAST_CANCER_LUMINAL_VS_BASAL_UP	253782	CERS6	253782	CERS6	M2840	16288205	Table 2S	Genes up-regulated in luminal-like breast cancer cell lines compared to the basal-like ones.	Homo sapiens	human	NA	NA
C2	CGP	CHARAFE_BREAST_CANCER_LUMINAL_VS_BASAL_UP	1675	CFD	1675	CFD	M2840	16288205	Table 2S	Genes up-regulated in luminal-like breast cancer cell lines compared to the basal-like ones.	Homo sapiens	human	NA	NA
C2	CGP	CHARAFE_BREAST_CANCER_LUMINAL_VS_BASAL_UP	55349	CHDH	55349	CHDH	M2840	16288205	Table 2S	Genes up-regulated in luminal-like breast cancer cell lines compared to the basal-like ones.	Homo sapiens	human	NA	NA
C2	CGP	CHARAFE_BREAST_CANCER_LUMINAL_VS_BASAL_UP	1124	CHN2	1124	CHN2	M2840	16288205	Table 2S	Genes up-regulated in luminal-like breast cancer cell lines compared to the basal-like ones.	Homo sapiens	human	NA	NA
C2	CGP	CHARAFE_BREAST_CANCER_LUMINAL_VS_BASAL_UP	26097	CHTOP	26097	CHTOP	M2840	16288205	Table 2S	Genes up-regulated in luminal-like breast cancer cell lines compared to the basal-like ones.	Homo sapiens	human	NA	NA
C2	CGP	CHARAFE_BREAST_CANCER_LUMINAL_VS_BASAL_UP	1153	CIRBP	1153	CIRBP	M2840	16288205	Table 2S	Genes up-regulated in luminal-like breast cancer cell lines compared to the basal-like ones.	Homo sapiens	human	NA	NA
C2	CGP	CHARAFE_BREAST_CANCER_LUMINAL_VS_BASAL_UP	1154	CISH	1154	CISH	M2840	16288205	Table 2S	Genes up-regulated in luminal-like breast cancer cell lines compared to the basal-like ones.	Homo sapiens	human	NA	NA
C2	CGP	CHARAFE_BREAST_CANCER_LUMINAL_VS_BASAL_UP	64084	CLSTN2	64084	CLSTN2	M2840	16288205	Table 2S	Genes up-regulated in luminal-like breast cancer cell lines compared to the basal-like ones.	Homo sapiens	human	NA	NA
C2	CGP	CHARAFE_BREAST_CANCER_LUMINAL_VS_BASAL_UP	57482	CRACD	57482	CRACD	M2840	16288205	Table 2S	Genes up-regulated in luminal-like breast cancer cell lines compared to the basal-like ones.	Homo sapiens	human	NA	NA
C2	CGP	CHARAFE_BREAST_CANCER_LUMINAL_VS_BASAL_UP	90993	CREB3L1	90993	CREB3L1	M2840	16288205	Table 2S	Genes up-regulated in luminal-like breast cancer cell lines compared to the basal-like ones.	Homo sapiens	human	NA	NA
C2	CGP	CHARAFE_BREAST_CANCER_LUMINAL_VS_BASAL_UP	148327	CREB3L4	148327	CREB3L4	M2840	16288205	Table 2S	Genes up-regulated in luminal-like breast cancer cell lines compared to the basal-like ones.	Homo sapiens	human	NA	NA
C2	CGP	CHARAFE_BREAST_CANCER_LUMINAL_VS_BASAL_UP	51340	CRNKL1	51340	CRNKL1	M2840	16288205	Table 2S	Genes up-regulated in luminal-like breast cancer cell lines compared to the basal-like ones.	Homo sapiens	human	NA	NA
C2	CGP	CHARAFE_BREAST_CANCER_LUMINAL_VS_BASAL_UP	1453	CSNK1D	1453	CSNK1D	M2840	16288205	Table 2S	Genes up-regulated in luminal-like breast cancer cell lines compared to the basal-like ones.	Homo sapiens	human	NA	NA
C2	CGP	CHARAFE_BREAST_CANCER_LUMINAL_VS_BASAL_UP	81566	CSRNP2	81566	CSRNP2	M2840	16288205	Table 2S	Genes up-regulated in luminal-like breast cancer cell lines compared to the basal-like ones.	Homo sapiens	human	NA	NA
C2	CGP	CHARAFE_BREAST_CANCER_LUMINAL_VS_BASAL_UP	1501	CTNND2	1501	CTNND2	M2840	16288205	Table 2S	Genes up-regulated in luminal-like breast cancer cell lines compared to the basal-like ones.	Homo sapiens	human	NA	NA
C2	CGP	CHARAFE_BREAST_CANCER_LUMINAL_VS_BASAL_UP	404217	CTXN1	404217	CTXN1	M2840	16288205	Table 2S	Genes up-regulated in luminal-like breast cancer cell lines compared to the basal-like ones.	Homo sapiens	human	NA	NA
C2	CGP	CHARAFE_BREAST_CANCER_LUMINAL_VS_BASAL_UP	51523	CXXC5	51523	CXXC5	M2840	16288205	Table 2S	Genes up-regulated in luminal-like breast cancer cell lines compared to the basal-like ones.	Homo sapiens	human	NA	NA
C2	CGP	CHARAFE_BREAST_CANCER_LUMINAL_VS_BASAL_UP	1534	CYB561	1534	CYB561	M2840	16288205	Table 2S	Genes up-regulated in luminal-like breast cancer cell lines compared to the basal-like ones.	Homo sapiens	human	NA	NA
C2	CGP	CHARAFE_BREAST_CANCER_LUMINAL_VS_BASAL_UP	79415	CYBC1	79415	CYBC1	M2840	16288205	Table 2S	Genes up-regulated in luminal-like breast cancer cell lines compared to the basal-like ones.	Homo sapiens	human	NA	NA
C2	CGP	CHARAFE_BREAST_CANCER_LUMINAL_VS_BASAL_UP	50626	CYHR1	50626	CYHR1	M2840	16288205	Table 2S	Genes up-regulated in luminal-like breast cancer cell lines compared to the basal-like ones.	Homo sapiens	human	NA	NA
C2	CGP	CHARAFE_BREAST_CANCER_LUMINAL_VS_BASAL_UP	23002	DAAM1	23002	DAAM1	M2840	16288205	Table 2S	Genes up-regulated in luminal-like breast cancer cell lines compared to the basal-like ones.	Homo sapiens	human	NA	NA
C2	CGP	CHARAFE_BREAST_CANCER_LUMINAL_VS_BASAL_UP	1602	DACH1	1602	DACH1	M2840	16288205	Table 2S	Genes up-regulated in luminal-like breast cancer cell lines compared to the basal-like ones.	Homo sapiens	human	NA	NA
C2	CGP	CHARAFE_BREAST_CANCER_LUMINAL_VS_BASAL_UP	23564	DDAH2	23564	DDAH2	M2840	16288205	Table 2S	Genes up-regulated in luminal-like breast cancer cell lines compared to the basal-like ones.	Homo sapiens	human	NA	NA
C2	CGP	CHARAFE_BREAST_CANCER_LUMINAL_VS_BASAL_UP	11325	DDX42	11325	DDX42	M2840	16288205	Table 2S	Genes up-regulated in luminal-like breast cancer cell lines compared to the basal-like ones.	Homo sapiens	human	NA	NA
C2	CGP	CHARAFE_BREAST_CANCER_LUMINAL_VS_BASAL_UP	123099	DEGS2	123099	DEGS2	M2840	16288205	Table 2S	Genes up-regulated in luminal-like breast cancer cell lines compared to the basal-like ones.	Homo sapiens	human	NA	NA
C2	CGP	CHARAFE_BREAST_CANCER_LUMINAL_VS_BASAL_UP	57706	DENND1A	57706	DENND1A	M2840	16288205	Table 2S	Genes up-regulated in luminal-like breast cancer cell lines compared to the basal-like ones.	Homo sapiens	human	NA	NA
C2	CGP	CHARAFE_BREAST_CANCER_LUMINAL_VS_BASAL_UP	9909	DENND4B	9909	DENND4B	M2840	16288205	Table 2S	Genes up-regulated in luminal-like breast cancer cell lines compared to the basal-like ones.	Homo sapiens	human	NA	NA
C2	CGP	CHARAFE_BREAST_CANCER_LUMINAL_VS_BASAL_UP	64798	DEPTOR	64798	DEPTOR	M2840	16288205	Table 2S	Genes up-regulated in luminal-like breast cancer cell lines compared to the basal-like ones.	Homo sapiens	human	NA	NA
C2	CGP	CHARAFE_BREAST_CANCER_LUMINAL_VS_BASAL_UP	147015	DHRS13	147015	DHRS13	M2840	16288205	Table 2S	Genes up-regulated in luminal-like breast cancer cell lines compared to the basal-like ones.	Homo sapiens	human	NA	NA
C2	CGP	CHARAFE_BREAST_CANCER_LUMINAL_VS_BASAL_UP	22982	DIP2C	22982	DIP2C	M2840	16288205	Table 2S	Genes up-regulated in luminal-like breast cancer cell lines compared to the basal-like ones.	Homo sapiens	human	NA	NA
C2	CGP	CHARAFE_BREAST_CANCER_LUMINAL_VS_BASAL_UP	1741	DLG3	1741	DLG3	M2840	16288205	Table 2S	Genes up-regulated in luminal-like breast cancer cell lines compared to the basal-like ones.	Homo sapiens	human	NA	NA
C2	CGP	CHARAFE_BREAST_CANCER_LUMINAL_VS_BASAL_UP	55466	DNAJA4	55466	DNAJA4	M2840	16288205	Table 2S	Genes up-regulated in luminal-like breast cancer cell lines compared to the basal-like ones.	Homo sapiens	human	NA	NA
C2	CGP	CHARAFE_BREAST_CANCER_LUMINAL_VS_BASAL_UP	64215	DNAJC1	64215	DNAJC1	M2840	16288205	Table 2S	Genes up-regulated in luminal-like breast cancer cell lines compared to the basal-like ones.	Homo sapiens	human	NA	NA
C2	CGP	CHARAFE_BREAST_CANCER_LUMINAL_VS_BASAL_UP	7802	DNALI1	7802	DNALI1	M2840	16288205	Table 2S	Genes up-regulated in luminal-like breast cancer cell lines compared to the basal-like ones.	Homo sapiens	human	NA	NA
C2	CGP	CHARAFE_BREAST_CANCER_LUMINAL_VS_BASAL_UP	9980	DOP1B	9980	DOP1B	M2840	16288205	Table 2S	Genes up-regulated in luminal-like breast cancer cell lines compared to the basal-like ones.	Homo sapiens	human	NA	NA
C2	CGP	CHARAFE_BREAST_CANCER_LUMINAL_VS_BASAL_UP	100506492	DSCAM-AS1	100506492	DSCAM-AS1	M2840	16288205	Table 2S	Genes up-regulated in luminal-like breast cancer cell lines compared to the basal-like ones.	Homo sapiens	human	NA	NA
C2	CGP	CHARAFE_BREAST_CANCER_LUMINAL_VS_BASAL_UP	1850	DUSP8	1850	DUSP8	M2840	16288205	Table 2S	Genes up-regulated in luminal-like breast cancer cell lines compared to the basal-like ones.	Homo sapiens	human	NA	NA
C2	CGP	CHARAFE_BREAST_CANCER_LUMINAL_VS_BASAL_UP	22979	EFR3B	22979	EFR3B	M2840	16288205	Table 2S	Genes up-regulated in luminal-like breast cancer cell lines compared to the basal-like ones.	Homo sapiens	human	NA	NA
C2	CGP	CHARAFE_BREAST_CANCER_LUMINAL_VS_BASAL_UP	8662	EIF3B	8662	EIF3B	M2840	16288205	Table 2S	Genes up-regulated in luminal-like breast cancer cell lines compared to the basal-like ones.	Homo sapiens	human	NA	NA
C2	CGP	CHARAFE_BREAST_CANCER_LUMINAL_VS_BASAL_UP	57535	ELAPOR1	57535	ELAPOR1	M2840	16288205	Table 2S	Genes up-regulated in luminal-like breast cancer cell lines compared to the basal-like ones.	Homo sapiens	human	NA	NA
C2	CGP	CHARAFE_BREAST_CANCER_LUMINAL_VS_BASAL_UP	80237	ELL3	80237	ELL3	M2840	16288205	Table 2S	Genes up-regulated in luminal-like breast cancer cell lines compared to the basal-like ones.	Homo sapiens	human	NA	NA
C2	CGP	CHARAFE_BREAST_CANCER_LUMINAL_VS_BASAL_UP	54898	ELOVL2	54898	ELOVL2	M2840	16288205	Table 2S	Genes up-regulated in luminal-like breast cancer cell lines compared to the basal-like ones.	Homo sapiens	human	NA	NA
C2	CGP	CHARAFE_BREAST_CANCER_LUMINAL_VS_BASAL_UP	2013	EMP2	2013	EMP2	M2840	16288205	Table 2S	Genes up-regulated in luminal-like breast cancer cell lines compared to the basal-like ones.	Homo sapiens	human	NA	NA
C2	CGP	CHARAFE_BREAST_CANCER_LUMINAL_VS_BASAL_UP	5167	ENPP1	5167	ENPP1	M2840	16288205	Table 2S	Genes up-regulated in luminal-like breast cancer cell lines compared to the basal-like ones.	Homo sapiens	human	NA	NA
C2	CGP	CHARAFE_BREAST_CANCER_LUMINAL_VS_BASAL_UP	10807	ENTR1	10807	ENTR1	M2840	16288205	Table 2S	Genes up-regulated in luminal-like breast cancer cell lines compared to the basal-like ones.	Homo sapiens	human	NA	NA
C2	CGP	CHARAFE_BREAST_CANCER_LUMINAL_VS_BASAL_UP	55040	EPN3	55040	EPN3	M2840	16288205	Table 2S	Genes up-regulated in luminal-like breast cancer cell lines compared to the basal-like ones.	Homo sapiens	human	NA	NA
C2	CGP	CHARAFE_BREAST_CANCER_LUMINAL_VS_BASAL_UP	54869	EPS8L1	54869	EPS8L1	M2840	16288205	Table 2S	Genes up-regulated in luminal-like breast cancer cell lines compared to the basal-like ones.	Homo sapiens	human	NA	NA
C2	CGP	CHARAFE_BREAST_CANCER_LUMINAL_VS_BASAL_UP	2065	ERBB3	2065	ERBB3	M2840	16288205	Table 2S	Genes up-regulated in luminal-like breast cancer cell lines compared to the basal-like ones.	Homo sapiens	human	NA	NA
C2	CGP	CHARAFE_BREAST_CANCER_LUMINAL_VS_BASAL_UP	57222	ERGIC1	57222	ERGIC1	M2840	16288205	Table 2S	Genes up-regulated in luminal-like breast cancer cell lines compared to the basal-like ones.	Homo sapiens	human	NA	NA
C2	CGP	CHARAFE_BREAST_CANCER_LUMINAL_VS_BASAL_UP	2099	ESR1	2099	ESR1	M2840	16288205	Table 2S	Genes up-regulated in luminal-like breast cancer cell lines compared to the basal-like ones.	Homo sapiens	human	NA	NA
C2	CGP	CHARAFE_BREAST_CANCER_LUMINAL_VS_BASAL_UP	55224	ETNK2	55224	ETNK2	M2840	16288205	Table 2S	Genes up-regulated in luminal-like breast cancer cell lines compared to the basal-like ones.	Homo sapiens	human	NA	NA
C2	CGP	CHARAFE_BREAST_CANCER_LUMINAL_VS_BASAL_UP	51466	EVL	51466	EVL	M2840	16288205	Table 2S	Genes up-regulated in luminal-like breast cancer cell lines compared to the basal-like ones.	Homo sapiens	human	NA	NA
C2	CGP	CHARAFE_BREAST_CANCER_LUMINAL_VS_BASAL_UP	2155	F7	2155	F7	M2840	16288205	Table 2S	Genes up-regulated in luminal-like breast cancer cell lines compared to the basal-like ones.	Homo sapiens	human	NA	NA
C2	CGP	CHARAFE_BREAST_CANCER_LUMINAL_VS_BASAL_UP	90362	FAM110B	90362	FAM110B	M2840	16288205	Table 2S	Genes up-regulated in luminal-like breast cancer cell lines compared to the basal-like ones.	Homo sapiens	human	NA	NA
C2	CGP	CHARAFE_BREAST_CANCER_LUMINAL_VS_BASAL_UP	57613	FAM234B	57613	FAM234B	M2840	16288205	Table 2S	Genes up-regulated in luminal-like breast cancer cell lines compared to the basal-like ones.	Homo sapiens	human	NA	NA
C2	CGP	CHARAFE_BREAST_CANCER_LUMINAL_VS_BASAL_UP	57666	FBRSL1	57666	FBRSL1	M2840	16288205	Table 2S	Genes up-regulated in luminal-like breast cancer cell lines compared to the basal-like ones.	Homo sapiens	human	NA	NA
C2	CGP	CHARAFE_BREAST_CANCER_LUMINAL_VS_BASAL_UP	2264	FGFR4	2264	FGFR4	M2840	16288205	Table 2S	Genes up-regulated in luminal-like breast cancer cell lines compared to the basal-like ones.	Homo sapiens	human	NA	NA
C2	CGP	CHARAFE_BREAST_CANCER_LUMINAL_VS_BASAL_UP	2288	FKBP4	2288	FKBP4	M2840	16288205	Table 2S	Genes up-regulated in luminal-like breast cancer cell lines compared to the basal-like ones.	Homo sapiens	human	NA	NA
C2	CGP	CHARAFE_BREAST_CANCER_LUMINAL_VS_BASAL_UP	3169	FOXA1	3169	FOXA1	M2840	16288205	Table 2S	Genes up-regulated in luminal-like breast cancer cell lines compared to the basal-like ones.	Homo sapiens	human	NA	NA
C2	CGP	CHARAFE_BREAST_CANCER_LUMINAL_VS_BASAL_UP	55691	FRMD4A	55691	FRMD4A	M2840	16288205	Table 2S	Genes up-regulated in luminal-like breast cancer cell lines compared to the basal-like ones.	Homo sapiens	human	NA	NA
C2	CGP	CHARAFE_BREAST_CANCER_LUMINAL_VS_BASAL_UP	10818	FRS2	10818	FRS2	M2840	16288205	Table 2S	Genes up-regulated in luminal-like breast cancer cell lines compared to the basal-like ones.	Homo sapiens	human	NA	NA
C2	CGP	CHARAFE_BREAST_CANCER_LUMINAL_VS_BASAL_UP	100302692	FTX	100302692	FTX	M2840	16288205	Table 2S	Genes up-regulated in luminal-like breast cancer cell lines compared to the basal-like ones.	Homo sapiens	human	NA	NA
C2	CGP	CHARAFE_BREAST_CANCER_LUMINAL_VS_BASAL_UP	2521	FUS	2521	FUS	M2840	16288205	Table 2S	Genes up-regulated in luminal-like breast cancer cell lines compared to the basal-like ones.	Homo sapiens	human	NA	NA
C2	CGP	CHARAFE_BREAST_CANCER_LUMINAL_VS_BASAL_UP	8322	FZD4	8322	FZD4	M2840	16288205	Table 2S	Genes up-regulated in luminal-like breast cancer cell lines compared to the basal-like ones.	Homo sapiens	human	NA	NA
C2	CGP	CHARAFE_BREAST_CANCER_LUMINAL_VS_BASAL_UP	11226	GALNT6	11226	GALNT6	M2840	16288205	Table 2S	Genes up-regulated in luminal-like breast cancer cell lines compared to the basal-like ones.	Homo sapiens	human	NA	NA
C2	CGP	CHARAFE_BREAST_CANCER_LUMINAL_VS_BASAL_UP	2593	GAMT	2593	GAMT	M2840	16288205	Table 2S	Genes up-regulated in luminal-like breast cancer cell lines compared to the basal-like ones.	Homo sapiens	human	NA	NA
C2	CGP	CHARAFE_BREAST_CANCER_LUMINAL_VS_BASAL_UP	84253	GARNL3	84253	GARNL3	M2840	16288205	Table 2S	Genes up-regulated in luminal-like breast cancer cell lines compared to the basal-like ones.	Homo sapiens	human	NA	NA
C2	CGP	CHARAFE_BREAST_CANCER_LUMINAL_VS_BASAL_UP	2617	GARS1	2617	GARS1	M2840	16288205	Table 2S	Genes up-regulated in luminal-like breast cancer cell lines compared to the basal-like ones.	Homo sapiens	human	NA	NA
C2	CGP	CHARAFE_BREAST_CANCER_LUMINAL_VS_BASAL_UP	2618	GART	2618	GART	M2840	16288205	Table 2S	Genes up-regulated in luminal-like breast cancer cell lines compared to the basal-like ones.	Homo sapiens	human	NA	NA
C2	CGP	CHARAFE_BREAST_CANCER_LUMINAL_VS_BASAL_UP	2625	GATA3	2625	GATA3	M2840	16288205	Table 2S	Genes up-regulated in luminal-like breast cancer cell lines compared to the basal-like ones.	Homo sapiens	human	NA	NA
C2	CGP	CHARAFE_BREAST_CANCER_LUMINAL_VS_BASAL_UP	399717	GATA3-AS1	399717	GATA3-AS1	M2840	16288205	Table 2S	Genes up-regulated in luminal-like breast cancer cell lines compared to the basal-like ones.	Homo sapiens	human	NA	NA
C2	CGP	CHARAFE_BREAST_CANCER_LUMINAL_VS_BASAL_UP	26088	GGA1	26088	GGA1	M2840	16288205	Table 2S	Genes up-regulated in luminal-like breast cancer cell lines compared to the basal-like ones.	Homo sapiens	human	NA	NA
C2	CGP	CHARAFE_BREAST_CANCER_LUMINAL_VS_BASAL_UP	23163	GGA3	23163	GGA3	M2840	16288205	Table 2S	Genes up-regulated in luminal-like breast cancer cell lines compared to the basal-like ones.	Homo sapiens	human	NA	NA
C2	CGP	CHARAFE_BREAST_CANCER_LUMINAL_VS_BASAL_UP	127845	GOLT1A	127845	GOLT1A	M2840	16288205	Table 2S	Genes up-regulated in luminal-like breast cancer cell lines compared to the basal-like ones.	Homo sapiens	human	NA	NA
C2	CGP	CHARAFE_BREAST_CANCER_LUMINAL_VS_BASAL_UP	2812	GP1BB	2812	GP1BB	M2840	16288205	Table 2S	Genes up-regulated in luminal-like breast cancer cell lines compared to the basal-like ones.	Homo sapiens	human	NA	NA
C2	CGP	CHARAFE_BREAST_CANCER_LUMINAL_VS_BASAL_UP	23171	GPD1L	23171	GPD1L	M2840	16288205	Table 2S	Genes up-regulated in luminal-like breast cancer cell lines compared to the basal-like ones.	Homo sapiens	human	NA	NA
C2	CGP	CHARAFE_BREAST_CANCER_LUMINAL_VS_BASAL_UP	26996	GPR160	26996	GPR160	M2840	16288205	Table 2S	Genes up-regulated in luminal-like breast cancer cell lines compared to the basal-like ones.	Homo sapiens	human	NA	NA
C2	CGP	CHARAFE_BREAST_CANCER_LUMINAL_VS_BASAL_UP	55890	GPRC5C	55890	GPRC5C	M2840	16288205	Table 2S	Genes up-regulated in luminal-like breast cancer cell lines compared to the basal-like ones.	Homo sapiens	human	NA	NA
C2	CGP	CHARAFE_BREAST_CANCER_LUMINAL_VS_BASAL_UP	23151	GRAMD4	23151	GRAMD4	M2840	16288205	Table 2S	Genes up-regulated in luminal-like breast cancer cell lines compared to the basal-like ones.	Homo sapiens	human	NA	NA
C2	CGP	CHARAFE_BREAST_CANCER_LUMINAL_VS_BASAL_UP	23199	GSE1	23199	GSE1	M2840	16288205	Table 2S	Genes up-regulated in luminal-like breast cancer cell lines compared to the basal-like ones.	Homo sapiens	human	NA	NA
C2	CGP	CHARAFE_BREAST_CANCER_LUMINAL_VS_BASAL_UP	2935	GSPT1	2935	GSPT1	M2840	16288205	Table 2S	Genes up-regulated in luminal-like breast cancer cell lines compared to the basal-like ones.	Homo sapiens	human	NA	NA
C2	CGP	CHARAFE_BREAST_CANCER_LUMINAL_VS_BASAL_UP	2975	GTF3C1	2975	GTF3C1	M2840	16288205	Table 2S	Genes up-regulated in luminal-like breast cancer cell lines compared to the basal-like ones.	Homo sapiens	human	NA	NA
C2	CGP	CHARAFE_BREAST_CANCER_LUMINAL_VS_BASAL_UP	283450	HECTD4	283450	HECTD4	M2840	16288205	Table 2S	Genes up-regulated in luminal-like breast cancer cell lines compared to the basal-like ones.	Homo sapiens	human	NA	NA
C2	CGP	CHARAFE_BREAST_CANCER_LUMINAL_VS_BASAL_UP	284004	HEXD	284004	HEXD	M2840	16288205	Table 2S	Genes up-regulated in luminal-like breast cancer cell lines compared to the basal-like ones.	Homo sapiens	human	NA	NA
C2	CGP	CHARAFE_BREAST_CANCER_LUMINAL_VS_BASAL_UP	283987	HID1	283987	HID1	M2840	16288205	Table 2S	Genes up-regulated in luminal-like breast cancer cell lines compared to the basal-like ones.	Homo sapiens	human	NA	NA
C2	CGP	CHARAFE_BREAST_CANCER_LUMINAL_VS_BASAL_UP	9026	HIP1R	9026	HIP1R	M2840	16288205	Table 2S	Genes up-regulated in luminal-like breast cancer cell lines compared to the basal-like ones.	Homo sapiens	human	NA	NA
C2	CGP	CHARAFE_BREAST_CANCER_LUMINAL_VS_BASAL_UP	3099	HK2	3099	HK2	M2840	16288205	Table 2S	Genes up-regulated in luminal-like breast cancer cell lines compared to the basal-like ones.	Homo sapiens	human	NA	NA
C2	CGP	CHARAFE_BREAST_CANCER_LUMINAL_VS_BASAL_UP	10362	HMG20B	10362	HMG20B	M2840	16288205	Table 2S	Genes up-regulated in luminal-like breast cancer cell lines compared to the basal-like ones.	Homo sapiens	human	NA	NA
C2	CGP	CHARAFE_BREAST_CANCER_LUMINAL_VS_BASAL_UP	3158	HMGCS2	3158	HMGCS2	M2840	16288205	Table 2S	Genes up-regulated in luminal-like breast cancer cell lines compared to the basal-like ones.	Homo sapiens	human	NA	NA
C2	CGP	CHARAFE_BREAST_CANCER_LUMINAL_VS_BASAL_UP	3181	HNRNPA2B1	3181	HNRNPA2B1	M2840	16288205	Table 2S	Genes up-regulated in luminal-like breast cancer cell lines compared to the basal-like ones.	Homo sapiens	human	NA	NA
C2	CGP	CHARAFE_BREAST_CANCER_LUMINAL_VS_BASAL_UP	3249	HPN	3249	HPN	M2840	16288205	Table 2S	Genes up-regulated in luminal-like breast cancer cell lines compared to the basal-like ones.	Homo sapiens	human	NA	NA
C2	CGP	CHARAFE_BREAST_CANCER_LUMINAL_VS_BASAL_UP	3263	HPX	3263	HPX	M2840	16288205	Table 2S	Genes up-regulated in luminal-like breast cancer cell lines compared to the basal-like ones.	Homo sapiens	human	NA	NA
C2	CGP	CHARAFE_BREAST_CANCER_LUMINAL_VS_BASAL_UP	3382	ICA1	3382	ICA1	M2840	16288205	Table 2S	Genes up-regulated in luminal-like breast cancer cell lines compared to the basal-like ones.	Homo sapiens	human	NA	NA
C2	CGP	CHARAFE_BREAST_CANCER_LUMINAL_VS_BASAL_UP	3625	INHBB	3625	INHBB	M2840	16288205	Table 2S	Genes up-regulated in luminal-like breast cancer cell lines compared to the basal-like ones.	Homo sapiens	human	NA	NA
C2	CGP	CHARAFE_BREAST_CANCER_LUMINAL_VS_BASAL_UP	27124	INPP5J	27124	INPP5J	M2840	16288205	Table 2S	Genes up-regulated in luminal-like breast cancer cell lines compared to the basal-like ones.	Homo sapiens	human	NA	NA
C2	CGP	CHARAFE_BREAST_CANCER_LUMINAL_VS_BASAL_UP	23288	IQCE	23288	IQCE	M2840	16288205	Table 2S	Genes up-regulated in luminal-like breast cancer cell lines compared to the basal-like ones.	Homo sapiens	human	NA	NA
C2	CGP	CHARAFE_BREAST_CANCER_LUMINAL_VS_BASAL_UP	9922	IQSEC1	9922	IQSEC1	M2840	16288205	Table 2S	Genes up-regulated in luminal-like breast cancer cell lines compared to the basal-like ones.	Homo sapiens	human	NA	NA
C2	CGP	CHARAFE_BREAST_CANCER_LUMINAL_VS_BASAL_UP	126298	IRGQ	126298	IRGQ	M2840	16288205	Table 2S	Genes up-regulated in luminal-like breast cancer cell lines compared to the basal-like ones.	Homo sapiens	human	NA	NA
C2	CGP	CHARAFE_BREAST_CANCER_LUMINAL_VS_BASAL_UP	3669	ISG20	3669	ISG20	M2840	16288205	Table 2S	Genes up-regulated in luminal-like breast cancer cell lines compared to the basal-like ones.	Homo sapiens	human	NA	NA
C2	CGP	CHARAFE_BREAST_CANCER_LUMINAL_VS_BASAL_UP	3712	IVD	3712	IVD	M2840	16288205	Table 2S	Genes up-regulated in luminal-like breast cancer cell lines compared to the basal-like ones.	Homo sapiens	human	NA	NA
C2	CGP	CHARAFE_BREAST_CANCER_LUMINAL_VS_BASAL_UP	23522	KAT6B	23522	KAT6B	M2840	16288205	Table 2S	Genes up-regulated in luminal-like breast cancer cell lines compared to the basal-like ones.	Homo sapiens	human	NA	NA
C2	CGP	CHARAFE_BREAST_CANCER_LUMINAL_VS_BASAL_UP	79047	KCTD15	79047	KCTD15	M2840	16288205	Table 2S	Genes up-regulated in luminal-like breast cancer cell lines compared to the basal-like ones.	Homo sapiens	human	NA	NA
C2	CGP	CHARAFE_BREAST_CANCER_LUMINAL_VS_BASAL_UP	11014	KDELR2	11014	KDELR2	M2840	16288205	Table 2S	Genes up-regulated in luminal-like breast cancer cell lines compared to the basal-like ones.	Homo sapiens	human	NA	NA
C2	CGP	CHARAFE_BREAST_CANCER_LUMINAL_VS_BASAL_UP	23030	KDM4B	23030	KDM4B	M2840	16288205	Table 2S	Genes up-regulated in luminal-like breast cancer cell lines compared to the basal-like ones.	Homo sapiens	human	NA	NA
C2	CGP	CHARAFE_BREAST_CANCER_LUMINAL_VS_BASAL_UP	80853	KDM7A	80853	KDM7A	M2840	16288205	Table 2S	Genes up-regulated in luminal-like breast cancer cell lines compared to the basal-like ones.	Homo sapiens	human	NA	NA
C2	CGP	CHARAFE_BREAST_CANCER_LUMINAL_VS_BASAL_UP	9674	KIAA0040	9674	KIAA0040	M2840	16288205	Table 2S	Genes up-regulated in luminal-like breast cancer cell lines compared to the basal-like ones.	Homo sapiens	human	NA	NA
C2	CGP	CHARAFE_BREAST_CANCER_LUMINAL_VS_BASAL_UP	9778	KIAA0232	9778	KIAA0232	M2840	16288205	Table 2S	Genes up-regulated in luminal-like breast cancer cell lines compared to the basal-like ones.	Homo sapiens	human	NA	NA
C2	CGP	CHARAFE_BREAST_CANCER_LUMINAL_VS_BASAL_UP	23247	KIAA0556	23247	KIAA0556	M2840	16288205	Table 2S	Genes up-regulated in luminal-like breast cancer cell lines compared to the basal-like ones.	Homo sapiens	human	NA	NA
C2	CGP	CHARAFE_BREAST_CANCER_LUMINAL_VS_BASAL_UP	113220	KIF12	113220	KIF12	M2840	16288205	Table 2S	Genes up-regulated in luminal-like breast cancer cell lines compared to the basal-like ones.	Homo sapiens	human	NA	NA
C2	CGP	CHARAFE_BREAST_CANCER_LUMINAL_VS_BASAL_UP	90990	KIFC2	90990	KIFC2	M2840	16288205	Table 2S	Genes up-regulated in luminal-like breast cancer cell lines compared to the basal-like ones.	Homo sapiens	human	NA	NA
C2	CGP	CHARAFE_BREAST_CANCER_LUMINAL_VS_BASAL_UP	10365	KLF2	10365	KLF2	M2840	16288205	Table 2S	Genes up-regulated in luminal-like breast cancer cell lines compared to the basal-like ones.	Homo sapiens	human	NA	NA
C2	CGP	CHARAFE_BREAST_CANCER_LUMINAL_VS_BASAL_UP	126823	KLHDC9	126823	KLHDC9	M2840	16288205	Table 2S	Genes up-regulated in luminal-like breast cancer cell lines compared to the basal-like ones.	Homo sapiens	human	NA	NA
C2	CGP	CHARAFE_BREAST_CANCER_LUMINAL_VS_BASAL_UP	84861	KLHL22	84861	KLHL22	M2840	16288205	Table 2S	Genes up-regulated in luminal-like breast cancer cell lines compared to the basal-like ones.	Homo sapiens	human	NA	NA
C2	CGP	CHARAFE_BREAST_CANCER_LUMINAL_VS_BASAL_UP	8085	KMT2D	8085	KMT2D	M2840	16288205	Table 2S	Genes up-regulated in luminal-like breast cancer cell lines compared to the basal-like ones.	Homo sapiens	human	NA	NA
C2	CGP	CHARAFE_BREAST_CANCER_LUMINAL_VS_BASAL_UP	3880	KRT19	3880	KRT19	M2840	16288205	Table 2S	Genes up-regulated in luminal-like breast cancer cell lines compared to the basal-like ones.	Homo sapiens	human	NA	NA
C2	CGP	CHARAFE_BREAST_CANCER_LUMINAL_VS_BASAL_UP	9215	LARGE1	9215	LARGE1	M2840	16288205	Table 2S	Genes up-regulated in luminal-like breast cancer cell lines compared to the basal-like ones.	Homo sapiens	human	NA	NA
C2	CGP	CHARAFE_BREAST_CANCER_LUMINAL_VS_BASAL_UP	23185	LARP4B	23185	LARP4B	M2840	16288205	Table 2S	Genes up-regulated in luminal-like breast cancer cell lines compared to the basal-like ones.	Homo sapiens	human	NA	NA
C2	CGP	CHARAFE_BREAST_CANCER_LUMINAL_VS_BASAL_UP	84458	LCOR	84458	LCOR	M2840	16288205	Table 2S	Genes up-regulated in luminal-like breast cancer cell lines compared to the basal-like ones.	Homo sapiens	human	NA	NA
C2	CGP	CHARAFE_BREAST_CANCER_LUMINAL_VS_BASAL_UP	3955	LFNG	3955	LFNG	M2840	16288205	Table 2S	Genes up-regulated in luminal-like breast cancer cell lines compared to the basal-like ones.	Homo sapiens	human	NA	NA
C2	CGP	CHARAFE_BREAST_CANCER_LUMINAL_VS_BASAL_UP	8825	LIN7A	8825	LIN7A	M2840	16288205	Table 2S	Genes up-regulated in luminal-like breast cancer cell lines compared to the basal-like ones.	Homo sapiens	human	NA	NA
C2	CGP	CHARAFE_BREAST_CANCER_LUMINAL_VS_BASAL_UP	101929520	LINC00993	101929520	LINC00993	M2840	16288205	Table 2S	Genes up-regulated in luminal-like breast cancer cell lines compared to the basal-like ones.	Homo sapiens	human	NA	NA
C2	CGP	CHARAFE_BREAST_CANCER_LUMINAL_VS_BASAL_UP	643837	LINC01128	643837	LINC01128	M2840	16288205	Table 2S	Genes up-regulated in luminal-like breast cancer cell lines compared to the basal-like ones.	Homo sapiens	human	NA	NA
C2	CGP	CHARAFE_BREAST_CANCER_LUMINAL_VS_BASAL_UP	3993	LLGL2	3993	LLGL2	M2840	16288205	Table 2S	Genes up-regulated in luminal-like breast cancer cell lines compared to the basal-like ones.	Homo sapiens	human	NA	NA
C2	CGP	CHARAFE_BREAST_CANCER_LUMINAL_VS_BASAL_UP	29995	LMCD1	29995	LMCD1	M2840	16288205	Table 2S	Genes up-regulated in luminal-like breast cancer cell lines compared to the basal-like ones.	Homo sapiens	human	NA	NA
C2	CGP	CHARAFE_BREAST_CANCER_LUMINAL_VS_BASAL_UP	692247	LMNTD2-AS1	692247	LMNTD2-AS1	M2840	16288205	Table 2S	Genes up-regulated in luminal-like breast cancer cell lines compared to the basal-like ones.	Homo sapiens	human	NA	NA
C2	CGP	CHARAFE_BREAST_CANCER_LUMINAL_VS_BASAL_UP	84708	LNX1	84708	LNX1	M2840	16288205	Table 2S	Genes up-regulated in luminal-like breast cancer cell lines compared to the basal-like ones.	Homo sapiens	human	NA	NA
C2	CGP	CHARAFE_BREAST_CANCER_LUMINAL_VS_BASAL_UP	164832	LONRF2	164832	LONRF2	M2840	16288205	Table 2S	Genes up-regulated in luminal-like breast cancer cell lines compared to the basal-like ones.	Homo sapiens	human	NA	NA
C2	CGP	CHARAFE_BREAST_CANCER_LUMINAL_VS_BASAL_UP	4037	LRP3	4037	LRP3	M2840	16288205	Table 2S	Genes up-regulated in luminal-like breast cancer cell lines compared to the basal-like ones.	Homo sapiens	human	NA	NA
C2	CGP	CHARAFE_BREAST_CANCER_LUMINAL_VS_BASAL_UP	57633	LRRN1	57633	LRRN1	M2840	16288205	Table 2S	Genes up-regulated in luminal-like breast cancer cell lines compared to the basal-like ones.	Homo sapiens	human	NA	NA
C2	CGP	CHARAFE_BREAST_CANCER_LUMINAL_VS_BASAL_UP	51747	LUC7L3	51747	LUC7L3	M2840	16288205	Table 2S	Genes up-regulated in luminal-like breast cancer cell lines compared to the basal-like ones.	Homo sapiens	human	NA	NA
C2	CGP	CHARAFE_BREAST_CANCER_LUMINAL_VS_BASAL_UP	8216	LZTR1	8216	LZTR1	M2840	16288205	Table 2S	Genes up-regulated in luminal-like breast cancer cell lines compared to the basal-like ones.	Homo sapiens	human	NA	NA
C2	CGP	CHARAFE_BREAST_CANCER_LUMINAL_VS_BASAL_UP	55219	MACO1	55219	MACO1	M2840	16288205	Table 2S	Genes up-regulated in luminal-like breast cancer cell lines compared to the basal-like ones.	Homo sapiens	human	NA	NA
C2	CGP	CHARAFE_BREAST_CANCER_LUMINAL_VS_BASAL_UP	10916	MAGED2	10916	MAGED2	M2840	16288205	Table 2S	Genes up-regulated in luminal-like breast cancer cell lines compared to the basal-like ones.	Homo sapiens	human	NA	NA
C2	CGP	CHARAFE_BREAST_CANCER_LUMINAL_VS_BASAL_UP	5601	MAPK9	5601	MAPK9	M2840	16288205	Table 2S	Genes up-regulated in luminal-like breast cancer cell lines compared to the basal-like ones.	Homo sapiens	human	NA	NA
C2	CGP	CHARAFE_BREAST_CANCER_LUMINAL_VS_BASAL_UP	4137	MAPT	4137	MAPT	M2840	16288205	Table 2S	Genes up-regulated in luminal-like breast cancer cell lines compared to the basal-like ones.	Homo sapiens	human	NA	NA
C2	CGP	CHARAFE_BREAST_CANCER_LUMINAL_VS_BASAL_UP	4141	MARS1	4141	MARS1	M2840	16288205	Table 2S	Genes up-regulated in luminal-like breast cancer cell lines compared to the basal-like ones.	Homo sapiens	human	NA	NA
C2	CGP	CHARAFE_BREAST_CANCER_LUMINAL_VS_BASAL_UP	151963	MB21D2	151963	MB21D2	M2840	16288205	Table 2S	Genes up-regulated in luminal-like breast cancer cell lines compared to the basal-like ones.	Homo sapiens	human	NA	NA
C2	CGP	CHARAFE_BREAST_CANCER_LUMINAL_VS_BASAL_UP	64087	MCCC2	64087	MCCC2	M2840	16288205	Table 2S	Genes up-regulated in luminal-like breast cancer cell lines compared to the basal-like ones.	Homo sapiens	human	NA	NA
C2	CGP	CHARAFE_BREAST_CANCER_LUMINAL_VS_BASAL_UP	4194	MDM4	4194	MDM4	M2840	16288205	Table 2S	Genes up-regulated in luminal-like breast cancer cell lines compared to the basal-like ones.	Homo sapiens	human	NA	NA
C2	CGP	CHARAFE_BREAST_CANCER_LUMINAL_VS_BASAL_UP	1955	MEGF9	1955	MEGF9	M2840	16288205	Table 2S	Genes up-regulated in luminal-like breast cancer cell lines compared to the basal-like ones.	Homo sapiens	human	NA	NA
C2	CGP	CHARAFE_BREAST_CANCER_LUMINAL_VS_BASAL_UP	11320	MGAT4A	11320	MGAT4A	M2840	16288205	Table 2S	Genes up-regulated in luminal-like breast cancer cell lines compared to the basal-like ones.	Homo sapiens	human	NA	NA
C2	CGP	CHARAFE_BREAST_CANCER_LUMINAL_VS_BASAL_UP	23295	MGRN1	23295	MGRN1	M2840	16288205	Table 2S	Genes up-regulated in luminal-like breast cancer cell lines compared to the basal-like ones.	Homo sapiens	human	NA	NA
C2	CGP	CHARAFE_BREAST_CANCER_LUMINAL_VS_BASAL_UP	57409	MIF4GD	57409	MIF4GD	M2840	16288205	Table 2S	Genes up-regulated in luminal-like breast cancer cell lines compared to the basal-like ones.	Homo sapiens	human	NA	NA
C2	CGP	CHARAFE_BREAST_CANCER_LUMINAL_VS_BASAL_UP	79083	MLPH	79083	MLPH	M2840	16288205	Table 2S	Genes up-regulated in luminal-like breast cancer cell lines compared to the basal-like ones.	Homo sapiens	human	NA	NA
C2	CGP	CHARAFE_BREAST_CANCER_LUMINAL_VS_BASAL_UP	80298	MTERF2	80298	MTERF2	M2840	16288205	Table 2S	Genes up-regulated in luminal-like breast cancer cell lines compared to the basal-like ones.	Homo sapiens	human	NA	NA
C2	CGP	CHARAFE_BREAST_CANCER_LUMINAL_VS_BASAL_UP	54587	MXRA8	54587	MXRA8	M2840	16288205	Table 2S	Genes up-regulated in luminal-like breast cancer cell lines compared to the basal-like ones.	Homo sapiens	human	NA	NA
C2	CGP	CHARAFE_BREAST_CANCER_LUMINAL_VS_BASAL_UP	4602	MYB	4602	MYB	M2840	16288205	Table 2S	Genes up-regulated in luminal-like breast cancer cell lines compared to the basal-like ones.	Homo sapiens	human	NA	NA
C2	CGP	CHARAFE_BREAST_CANCER_LUMINAL_VS_BASAL_UP	4613	MYCN	4613	MYCN	M2840	16288205	Table 2S	Genes up-regulated in luminal-like breast cancer cell lines compared to the basal-like ones.	Homo sapiens	human	NA	NA
C2	CGP	CHARAFE_BREAST_CANCER_LUMINAL_VS_BASAL_UP	50804	MYEF2	50804	MYEF2	M2840	16288205	Table 2S	Genes up-regulated in luminal-like breast cancer cell lines compared to the basal-like ones.	Homo sapiens	human	NA	NA
C2	CGP	CHARAFE_BREAST_CANCER_LUMINAL_VS_BASAL_UP	4645	MYO5B	4645	MYO5B	M2840	16288205	Table 2S	Genes up-regulated in luminal-like breast cancer cell lines compared to the basal-like ones.	Homo sapiens	human	NA	NA
C2	CGP	CHARAFE_BREAST_CANCER_LUMINAL_VS_BASAL_UP	4646	MYO6	4646	MYO6	M2840	16288205	Table 2S	Genes up-regulated in luminal-like breast cancer cell lines compared to the basal-like ones.	Homo sapiens	human	NA	NA
C2	CGP	CHARAFE_BREAST_CANCER_LUMINAL_VS_BASAL_UP	4666	NACA	4666	NACA	M2840	16288205	Table 2S	Genes up-regulated in luminal-like breast cancer cell lines compared to the basal-like ones.	Homo sapiens	human	NA	NA
C2	CGP	CHARAFE_BREAST_CANCER_LUMINAL_VS_BASAL_UP	4728	NDUFS8	4728	NDUFS8	M2840	16288205	Table 2S	Genes up-regulated in luminal-like breast cancer cell lines compared to the basal-like ones.	Homo sapiens	human	NA	NA
C2	CGP	CHARAFE_BREAST_CANCER_LUMINAL_VS_BASAL_UP	5819	NECTIN2	5819	NECTIN2	M2840	16288205	Table 2S	Genes up-regulated in luminal-like breast cancer cell lines compared to the basal-like ones.	Homo sapiens	human	NA	NA
C2	CGP	CHARAFE_BREAST_CANCER_LUMINAL_VS_BASAL_UP	341676	NEK5	341676	NEK5	M2840	16288205	Table 2S	Genes up-regulated in luminal-like breast cancer cell lines compared to the basal-like ones.	Homo sapiens	human	NA	NA
C2	CGP	CHARAFE_BREAST_CANCER_LUMINAL_VS_BASAL_UP	79570	NKAIN1	79570	NKAIN1	M2840	16288205	Table 2S	Genes up-regulated in luminal-like breast cancer cell lines compared to the basal-like ones.	Homo sapiens	human	NA	NA
C2	CGP	CHARAFE_BREAST_CANCER_LUMINAL_VS_BASAL_UP	51701	NLK	51701	NLK	M2840	16288205	Table 2S	Genes up-regulated in luminal-like breast cancer cell lines compared to the basal-like ones.	Homo sapiens	human	NA	NA
C2	CGP	CHARAFE_BREAST_CANCER_LUMINAL_VS_BASAL_UP	4832	NME3	4832	NME3	M2840	16288205	Table 2S	Genes up-regulated in luminal-like breast cancer cell lines compared to the basal-like ones.	Homo sapiens	human	NA	NA
C2	CGP	CHARAFE_BREAST_CANCER_LUMINAL_VS_BASAL_UP	56654	NPDC1	56654	NPDC1	M2840	16288205	Table 2S	Genes up-regulated in luminal-like breast cancer cell lines compared to the basal-like ones.	Homo sapiens	human	NA	NA
C2	CGP	CHARAFE_BREAST_CANCER_LUMINAL_VS_BASAL_UP	4925	NUCB2	4925	NUCB2	M2840	16288205	Table 2S	Genes up-regulated in luminal-like breast cancer cell lines compared to the basal-like ones.	Homo sapiens	human	NA	NA
C2	CGP	CHARAFE_BREAST_CANCER_LUMINAL_VS_BASAL_UP	11163	NUDT4	11163	NUDT4	M2840	16288205	Table 2S	Genes up-regulated in luminal-like breast cancer cell lines compared to the basal-like ones.	Homo sapiens	human	NA	NA
C2	CGP	CHARAFE_BREAST_CANCER_LUMINAL_VS_BASAL_UP	9480	ONECUT2	9480	ONECUT2	M2840	16288205	Table 2S	Genes up-regulated in luminal-like breast cancer cell lines compared to the basal-like ones.	Homo sapiens	human	NA	NA
C2	CGP	CHARAFE_BREAST_CANCER_LUMINAL_VS_BASAL_UP	54681	P4HTM	54681	P4HTM	M2840	16288205	Table 2S	Genes up-regulated in luminal-like breast cancer cell lines compared to the basal-like ones.	Homo sapiens	human	NA	NA
C2	CGP	CHARAFE_BREAST_CANCER_LUMINAL_VS_BASAL_UP	23598	PATZ1	23598	PATZ1	M2840	16288205	Table 2S	Genes up-regulated in luminal-like breast cancer cell lines compared to the basal-like ones.	Homo sapiens	human	NA	NA
C2	CGP	CHARAFE_BREAST_CANCER_LUMINAL_VS_BASAL_UP	5087	PBX1	5087	PBX1	M2840	16288205	Table 2S	Genes up-regulated in luminal-like breast cancer cell lines compared to the basal-like ones.	Homo sapiens	human	NA	NA
C2	CGP	CHARAFE_BREAST_CANCER_LUMINAL_VS_BASAL_UP	5094	PCBP2	5094	PCBP2	M2840	16288205	Table 2S	Genes up-regulated in luminal-like breast cancer cell lines compared to the basal-like ones.	Homo sapiens	human	NA	NA
C2	CGP	CHARAFE_BREAST_CANCER_LUMINAL_VS_BASAL_UP	5106	PCK2	5106	PCK2	M2840	16288205	Table 2S	Genes up-regulated in luminal-like breast cancer cell lines compared to the basal-like ones.	Homo sapiens	human	NA	NA
C2	CGP	CHARAFE_BREAST_CANCER_LUMINAL_VS_BASAL_UP	5121	PCP4	5121	PCP4	M2840	16288205	Table 2S	Genes up-regulated in luminal-like breast cancer cell lines compared to the basal-like ones.	Homo sapiens	human	NA	NA
C2	CGP	CHARAFE_BREAST_CANCER_LUMINAL_VS_BASAL_UP	79031	PDCL3	79031	PDCL3	M2840	16288205	Table 2S	Genes up-regulated in luminal-like breast cancer cell lines compared to the basal-like ones.	Homo sapiens	human	NA	NA
C2	CGP	CHARAFE_BREAST_CANCER_LUMINAL_VS_BASAL_UP	5229	PGGT1B	5229	PGGT1B	M2840	16288205	Table 2S	Genes up-regulated in luminal-like breast cancer cell lines compared to the basal-like ones.	Homo sapiens	human	NA	NA
C2	CGP	CHARAFE_BREAST_CANCER_LUMINAL_VS_BASAL_UP	5241	PGR	5241	PGR	M2840	16288205	Table 2S	Genes up-regulated in luminal-like breast cancer cell lines compared to the basal-like ones.	Homo sapiens	human	NA	NA
C2	CGP	CHARAFE_BREAST_CANCER_LUMINAL_VS_BASAL_UP	5297	PI4KA	5297	PI4KA	M2840	16288205	Table 2S	Genes up-regulated in luminal-like breast cancer cell lines compared to the basal-like ones.	Homo sapiens	human	NA	NA
C2	CGP	CHARAFE_BREAST_CANCER_LUMINAL_VS_BASAL_UP	8502	PKP4	8502	PKP4	M2840	16288205	Table 2S	Genes up-regulated in luminal-like breast cancer cell lines compared to the basal-like ones.	Homo sapiens	human	NA	NA
C2	CGP	CHARAFE_BREAST_CANCER_LUMINAL_VS_BASAL_UP	81579	PLA2G12A	81579	PLA2G12A	M2840	16288205	Table 2S	Genes up-regulated in luminal-like breast cancer cell lines compared to the basal-like ones.	Homo sapiens	human	NA	NA
C2	CGP	CHARAFE_BREAST_CANCER_LUMINAL_VS_BASAL_UP	55344	PLCXD1	55344	PLCXD1	M2840	16288205	Table 2S	Genes up-regulated in luminal-like breast cancer cell lines compared to the basal-like ones.	Homo sapiens	human	NA	NA
C2	CGP	CHARAFE_BREAST_CANCER_LUMINAL_VS_BASAL_UP	57475	PLEKHH1	57475	PLEKHH1	M2840	16288205	Table 2S	Genes up-regulated in luminal-like breast cancer cell lines compared to the basal-like ones.	Homo sapiens	human	NA	NA
C2	CGP	CHARAFE_BREAST_CANCER_LUMINAL_VS_BASAL_UP	55558	PLXNA3	55558	PLXNA3	M2840	16288205	Table 2S	Genes up-regulated in luminal-like breast cancer cell lines compared to the basal-like ones.	Homo sapiens	human	NA	NA
C2	CGP	CHARAFE_BREAST_CANCER_LUMINAL_VS_BASAL_UP	23126	POGZ	23126	POGZ	M2840	16288205	Table 2S	Genes up-regulated in luminal-like breast cancer cell lines compared to the basal-like ones.	Homo sapiens	human	NA	NA
C2	CGP	CHARAFE_BREAST_CANCER_LUMINAL_VS_BASAL_UP	5426	POLE	5426	POLE	M2840	16288205	Table 2S	Genes up-regulated in luminal-like breast cancer cell lines compared to the basal-like ones.	Homo sapiens	human	NA	NA
C2	CGP	CHARAFE_BREAST_CANCER_LUMINAL_VS_BASAL_UP	10585	POMT1	10585	POMT1	M2840	16288205	Table 2S	Genes up-regulated in luminal-like breast cancer cell lines compared to the basal-like ones.	Homo sapiens	human	NA	NA
C2	CGP	CHARAFE_BREAST_CANCER_LUMINAL_VS_BASAL_UP	8500	PPFIA1	8500	PPFIA1	M2840	16288205	Table 2S	Genes up-regulated in luminal-like breast cancer cell lines compared to the basal-like ones.	Homo sapiens	human	NA	NA
C2	CGP	CHARAFE_BREAST_CANCER_LUMINAL_VS_BASAL_UP	84988	PPP1R16A	84988	PPP1R16A	M2840	16288205	Table 2S	Genes up-regulated in luminal-like breast cancer cell lines compared to the basal-like ones.	Homo sapiens	human	NA	NA
C2	CGP	CHARAFE_BREAST_CANCER_LUMINAL_VS_BASAL_UP	5522	PPP2R2C	5522	PPP2R2C	M2840	16288205	Table 2S	Genes up-regulated in luminal-like breast cancer cell lines compared to the basal-like ones.	Homo sapiens	human	NA	NA
C2	CGP	CHARAFE_BREAST_CANCER_LUMINAL_VS_BASAL_UP	57580	PREX1	57580	PREX1	M2840	16288205	Table 2S	Genes up-regulated in luminal-like breast cancer cell lines compared to the basal-like ones.	Homo sapiens	human	NA	NA
C2	CGP	CHARAFE_BREAST_CANCER_LUMINAL_VS_BASAL_UP	5571	PRKAG1	5571	PRKAG1	M2840	16288205	Table 2S	Genes up-regulated in luminal-like breast cancer cell lines compared to the basal-like ones.	Homo sapiens	human	NA	NA
C2	CGP	CHARAFE_BREAST_CANCER_LUMINAL_VS_BASAL_UP	5618	PRLR	5618	PRLR	M2840	16288205	Table 2S	Genes up-regulated in luminal-like breast cancer cell lines compared to the basal-like ones.	Homo sapiens	human	NA	NA
C2	CGP	CHARAFE_BREAST_CANCER_LUMINAL_VS_BASAL_UP	78994	PRR14	78994	PRR14	M2840	16288205	Table 2S	Genes up-regulated in luminal-like breast cancer cell lines compared to the basal-like ones.	Homo sapiens	human	NA	NA
C2	CGP	CHARAFE_BREAST_CANCER_LUMINAL_VS_BASAL_UP	80164	PRR36	80164	PRR36	M2840	16288205	Table 2S	Genes up-regulated in luminal-like breast cancer cell lines compared to the basal-like ones.	Homo sapiens	human	NA	NA
C2	CGP	CHARAFE_BREAST_CANCER_LUMINAL_VS_BASAL_UP	23215	PRRC2C	23215	PRRC2C	M2840	16288205	Table 2S	Genes up-regulated in luminal-like breast cancer cell lines compared to the basal-like ones.	Homo sapiens	human	NA	NA
C2	CGP	CHARAFE_BREAST_CANCER_LUMINAL_VS_BASAL_UP	112476	PRRT2	112476	PRRT2	M2840	16288205	Table 2S	Genes up-regulated in luminal-like breast cancer cell lines compared to the basal-like ones.	Homo sapiens	human	NA	NA
C2	CGP	CHARAFE_BREAST_CANCER_LUMINAL_VS_BASAL_UP	285368	PRRT3	285368	PRRT3	M2840	16288205	Table 2S	Genes up-regulated in luminal-like breast cancer cell lines compared to the basal-like ones.	Homo sapiens	human	NA	NA
C2	CGP	CHARAFE_BREAST_CANCER_LUMINAL_VS_BASAL_UP	5831	PYCR1	5831	PYCR1	M2840	16288205	Table 2S	Genes up-regulated in luminal-like breast cancer cell lines compared to the basal-like ones.	Homo sapiens	human	NA	NA
C2	CGP	CHARAFE_BREAST_CANCER_LUMINAL_VS_BASAL_UP	9727	RAB11FIP3	9727	RAB11FIP3	M2840	16288205	Table 2S	Genes up-regulated in luminal-like breast cancer cell lines compared to the basal-like ones.	Homo sapiens	human	NA	NA
C2	CGP	CHARAFE_BREAST_CANCER_LUMINAL_VS_BASAL_UP	64284	RAB17	64284	RAB17	M2840	16288205	Table 2S	Genes up-regulated in luminal-like breast cancer cell lines compared to the basal-like ones.	Homo sapiens	human	NA	NA
C2	CGP	CHARAFE_BREAST_CANCER_LUMINAL_VS_BASAL_UP	9545	RAB3D	9545	RAB3D	M2840	16288205	Table 2S	Genes up-regulated in luminal-like breast cancer cell lines compared to the basal-like ones.	Homo sapiens	human	NA	NA
C2	CGP	CHARAFE_BREAST_CANCER_LUMINAL_VS_BASAL_UP	57799	RAB40C	57799	RAB40C	M2840	16288205	Table 2S	Genes up-regulated in luminal-like breast cancer cell lines compared to the basal-like ones.	Homo sapiens	human	NA	NA
C2	CGP	CHARAFE_BREAST_CANCER_LUMINAL_VS_BASAL_UP	79874	RABEP2	79874	RABEP2	M2840	16288205	Table 2S	Genes up-regulated in luminal-like breast cancer cell lines compared to the basal-like ones.	Homo sapiens	human	NA	NA
C2	CGP	CHARAFE_BREAST_CANCER_LUMINAL_VS_BASAL_UP	253959	RALGAPA1	253959	RALGAPA1	M2840	16288205	Table 2S	Genes up-regulated in luminal-like breast cancer cell lines compared to the basal-like ones.	Homo sapiens	human	NA	NA
C2	CGP	CHARAFE_BREAST_CANCER_LUMINAL_VS_BASAL_UP	9649	RALGPS1	9649	RALGPS1	M2840	16288205	Table 2S	Genes up-regulated in luminal-like breast cancer cell lines compared to the basal-like ones.	Homo sapiens	human	NA	NA
C2	CGP	CHARAFE_BREAST_CANCER_LUMINAL_VS_BASAL_UP	57786	RBAK	57786	RBAK	M2840	16288205	Table 2S	Genes up-regulated in luminal-like breast cancer cell lines compared to the basal-like ones.	Homo sapiens	human	NA	NA
C2	CGP	CHARAFE_BREAST_CANCER_LUMINAL_VS_BASAL_UP	112724	RDH13	112724	RDH13	M2840	16288205	Table 2S	Genes up-regulated in luminal-like breast cancer cell lines compared to the basal-like ones.	Homo sapiens	human	NA	NA
C2	CGP	CHARAFE_BREAST_CANCER_LUMINAL_VS_BASAL_UP	7905	REEP5	7905	REEP5	M2840	16288205	Table 2S	Genes up-regulated in luminal-like breast cancer cell lines compared to the basal-like ones.	Homo sapiens	human	NA	NA
C2	CGP	CHARAFE_BREAST_CANCER_LUMINAL_VS_BASAL_UP	5863	RGL2	5863	RGL2	M2840	16288205	Table 2S	Genes up-regulated in luminal-like breast cancer cell lines compared to the basal-like ones.	Homo sapiens	human	NA	NA
C2	CGP	CHARAFE_BREAST_CANCER_LUMINAL_VS_BASAL_UP	64285	RHBDF1	64285	RHBDF1	M2840	16288205	Table 2S	Genes up-regulated in luminal-like breast cancer cell lines compared to the basal-like ones.	Homo sapiens	human	NA	NA
C2	CGP	CHARAFE_BREAST_CANCER_LUMINAL_VS_BASAL_UP	388	RHOB	388	RHOB	M2840	16288205	Table 2S	Genes up-regulated in luminal-like breast cancer cell lines compared to the basal-like ones.	Homo sapiens	human	NA	NA
C2	CGP	CHARAFE_BREAST_CANCER_LUMINAL_VS_BASAL_UP	114822	RHPN1	114822	RHPN1	M2840	16288205	Table 2S	Genes up-regulated in luminal-like breast cancer cell lines compared to the basal-like ones.	Homo sapiens	human	NA	NA
C2	CGP	CHARAFE_BREAST_CANCER_LUMINAL_VS_BASAL_UP	284485	RIIAD1	284485	RIIAD1	M2840	16288205	Table 2S	Genes up-regulated in luminal-like breast cancer cell lines compared to the basal-like ones.	Homo sapiens	human	NA	NA
C2	CGP	CHARAFE_BREAST_CANCER_LUMINAL_VS_BASAL_UP	140876	RIPOR3	140876	RIPOR3	M2840	16288205	Table 2S	Genes up-regulated in luminal-like breast cancer cell lines compared to the basal-like ones.	Homo sapiens	human	NA	NA
C2	CGP	CHARAFE_BREAST_CANCER_LUMINAL_VS_BASAL_UP	27289	RND1	27289	RND1	M2840	16288205	Table 2S	Genes up-regulated in luminal-like breast cancer cell lines compared to the basal-like ones.	Homo sapiens	human	NA	NA
C2	CGP	CHARAFE_BREAST_CANCER_LUMINAL_VS_BASAL_UP	7844	RNF103	7844	RNF103	M2840	16288205	Table 2S	Genes up-regulated in luminal-like breast cancer cell lines compared to the basal-like ones.	Homo sapiens	human	NA	NA
C2	CGP	CHARAFE_BREAST_CANCER_LUMINAL_VS_BASAL_UP	106480630	RNU6-1016P	106480630	RNU6-1016P	M2840	16288205	Table 2S	Genes up-regulated in luminal-like breast cancer cell lines compared to the basal-like ones.	Homo sapiens	human	NA	NA
C2	CGP	CHARAFE_BREAST_CANCER_LUMINAL_VS_BASAL_UP	55316	RSAD1	55316	RSAD1	M2840	16288205	Table 2S	Genes up-regulated in luminal-like breast cancer cell lines compared to the basal-like ones.	Homo sapiens	human	NA	NA
C2	CGP	CHARAFE_BREAST_CANCER_LUMINAL_VS_BASAL_UP	89765	RSPH1	89765	RSPH1	M2840	16288205	Table 2S	Genes up-regulated in luminal-like breast cancer cell lines compared to the basal-like ones.	Homo sapiens	human	NA	NA
C2	CGP	CHARAFE_BREAST_CANCER_LUMINAL_VS_BASAL_UP	9711	RUBCN	9711	RUBCN	M2840	16288205	Table 2S	Genes up-regulated in luminal-like breast cancer cell lines compared to the basal-like ones.	Homo sapiens	human	NA	NA
C2	CGP	CHARAFE_BREAST_CANCER_LUMINAL_VS_BASAL_UP	23623	RUSC1	23623	RUSC1	M2840	16288205	Table 2S	Genes up-regulated in luminal-like breast cancer cell lines compared to the basal-like ones.	Homo sapiens	human	NA	NA
C2	CGP	CHARAFE_BREAST_CANCER_LUMINAL_VS_BASAL_UP	388228	SBK1	388228	SBK1	M2840	16288205	Table 2S	Genes up-regulated in luminal-like breast cancer cell lines compared to the basal-like ones.	Homo sapiens	human	NA	NA
C2	CGP	CHARAFE_BREAST_CANCER_LUMINAL_VS_BASAL_UP	57758	SCUBE2	57758	SCUBE2	M2840	16288205	Table 2S	Genes up-regulated in luminal-like breast cancer cell lines compared to the basal-like ones.	Homo sapiens	human	NA	NA
C2	CGP	CHARAFE_BREAST_CANCER_LUMINAL_VS_BASAL_UP	57147	SCYL3	57147	SCYL3	M2840	16288205	Table 2S	Genes up-regulated in luminal-like breast cancer cell lines compared to the basal-like ones.	Homo sapiens	human	NA	NA
C2	CGP	CHARAFE_BREAST_CANCER_LUMINAL_VS_BASAL_UP	9919	SEC16A	9919	SEC16A	M2840	16288205	Table 2S	Genes up-regulated in luminal-like breast cancer cell lines compared to the basal-like ones.	Homo sapiens	human	NA	NA
C2	CGP	CHARAFE_BREAST_CANCER_LUMINAL_VS_BASAL_UP	79048	SECISBP2	79048	SECISBP2	M2840	16288205	Table 2S	Genes up-regulated in luminal-like breast cancer cell lines compared to the basal-like ones.	Homo sapiens	human	NA	NA
C2	CGP	CHARAFE_BREAST_CANCER_LUMINAL_VS_BASAL_UP	10169	SERF2	10169	SERF2	M2840	16288205	Table 2S	Genes up-regulated in luminal-like breast cancer cell lines compared to the basal-like ones.	Homo sapiens	human	NA	NA
C2	CGP	CHARAFE_BREAST_CANCER_LUMINAL_VS_BASAL_UP	9814	SFI1	9814	SFI1	M2840	16288205	Table 2S	Genes up-regulated in luminal-like breast cancer cell lines compared to the basal-like ones.	Homo sapiens	human	NA	NA
C2	CGP	CHARAFE_BREAST_CANCER_LUMINAL_VS_BASAL_UP	57713	SFMBT2	57713	SFMBT2	M2840	16288205	Table 2S	Genes up-regulated in luminal-like breast cancer cell lines compared to the basal-like ones.	Homo sapiens	human	NA	NA
C2	CGP	CHARAFE_BREAST_CANCER_LUMINAL_VS_BASAL_UP	56904	SH3GLB2	56904	SH3GLB2	M2840	16288205	Table 2S	Genes up-regulated in luminal-like breast cancer cell lines compared to the basal-like ones.	Homo sapiens	human	NA	NA
C2	CGP	CHARAFE_BREAST_CANCER_LUMINAL_VS_BASAL_UP	22941	SHANK2	22941	SHANK2	M2840	16288205	Table 2S	Genes up-regulated in luminal-like breast cancer cell lines compared to the basal-like ones.	Homo sapiens	human	NA	NA
C2	CGP	CHARAFE_BREAST_CANCER_LUMINAL_VS_BASAL_UP	57698	SHTN1	57698	SHTN1	M2840	16288205	Table 2S	Genes up-regulated in luminal-like breast cancer cell lines compared to the basal-like ones.	Homo sapiens	human	NA	NA
C2	CGP	CHARAFE_BREAST_CANCER_LUMINAL_VS_BASAL_UP	54847	SIDT1	54847	SIDT1	M2840	16288205	Table 2S	Genes up-regulated in luminal-like breast cancer cell lines compared to the basal-like ones.	Homo sapiens	human	NA	NA
C2	CGP	CHARAFE_BREAST_CANCER_LUMINAL_VS_BASAL_UP	51092	SIDT2	51092	SIDT2	M2840	16288205	Table 2S	Genes up-regulated in luminal-like breast cancer cell lines compared to the basal-like ones.	Homo sapiens	human	NA	NA
C2	CGP	CHARAFE_BREAST_CANCER_LUMINAL_VS_BASAL_UP	9120	SLC16A6	9120	SLC16A6	M2840	16288205	Table 2S	Genes up-regulated in luminal-like breast cancer cell lines compared to the basal-like ones.	Homo sapiens	human	NA	NA
C2	CGP	CHARAFE_BREAST_CANCER_LUMINAL_VS_BASAL_UP	6509	SLC1A4	6509	SLC1A4	M2840	16288205	Table 2S	Genes up-regulated in luminal-like breast cancer cell lines compared to the basal-like ones.	Homo sapiens	human	NA	NA
C2	CGP	CHARAFE_BREAST_CANCER_LUMINAL_VS_BASAL_UP	57419	SLC24A3	57419	SLC24A3	M2840	16288205	Table 2S	Genes up-regulated in luminal-like breast cancer cell lines compared to the basal-like ones.	Homo sapiens	human	NA	NA
C2	CGP	CHARAFE_BREAST_CANCER_LUMINAL_VS_BASAL_UP	123096	SLC25A29	123096	SLC25A29	M2840	16288205	Table 2S	Genes up-regulated in luminal-like breast cancer cell lines compared to the basal-like ones.	Homo sapiens	human	NA	NA
C2	CGP	CHARAFE_BREAST_CANCER_LUMINAL_VS_BASAL_UP	9673	SLC25A44	9673	SLC25A44	M2840	16288205	Table 2S	Genes up-regulated in luminal-like breast cancer cell lines compared to the basal-like ones.	Homo sapiens	human	NA	NA
C2	CGP	CHARAFE_BREAST_CANCER_LUMINAL_VS_BASAL_UP	284129	SLC26A11	284129	SLC26A11	M2840	16288205	Table 2S	Genes up-regulated in luminal-like breast cancer cell lines compared to the basal-like ones.	Homo sapiens	human	NA	NA
C2	CGP	CHARAFE_BREAST_CANCER_LUMINAL_VS_BASAL_UP	11000	SLC27A3	11000	SLC27A3	M2840	16288205	Table 2S	Genes up-regulated in luminal-like breast cancer cell lines compared to the basal-like ones.	Homo sapiens	human	NA	NA
C2	CGP	CHARAFE_BREAST_CANCER_LUMINAL_VS_BASAL_UP	81031	SLC2A10	81031	SLC2A10	M2840	16288205	Table 2S	Genes up-regulated in luminal-like breast cancer cell lines compared to the basal-like ones.	Homo sapiens	human	NA	NA
C2	CGP	CHARAFE_BREAST_CANCER_LUMINAL_VS_BASAL_UP	10559	SLC35A1	10559	SLC35A1	M2840	16288205	Table 2S	Genes up-regulated in luminal-like breast cancer cell lines compared to the basal-like ones.	Homo sapiens	human	NA	NA
C2	CGP	CHARAFE_BREAST_CANCER_LUMINAL_VS_BASAL_UP	54020	SLC37A1	54020	SLC37A1	M2840	16288205	Table 2S	Genes up-regulated in luminal-like breast cancer cell lines compared to the basal-like ones.	Homo sapiens	human	NA	NA
C2	CGP	CHARAFE_BREAST_CANCER_LUMINAL_VS_BASAL_UP	81539	SLC38A1	81539	SLC38A1	M2840	16288205	Table 2S	Genes up-regulated in luminal-like breast cancer cell lines compared to the basal-like ones.	Homo sapiens	human	NA	NA
C2	CGP	CHARAFE_BREAST_CANCER_LUMINAL_VS_BASAL_UP	124565	SLC38A10	124565	SLC38A10	M2840	16288205	Table 2S	Genes up-regulated in luminal-like breast cancer cell lines compared to the basal-like ones.	Homo sapiens	human	NA	NA
C2	CGP	CHARAFE_BREAST_CANCER_LUMINAL_VS_BASAL_UP	80736	SLC44A4	80736	SLC44A4	M2840	16288205	Table 2S	Genes up-regulated in luminal-like breast cancer cell lines compared to the basal-like ones.	Homo sapiens	human	NA	NA
C2	CGP	CHARAFE_BREAST_CANCER_LUMINAL_VS_BASAL_UP	9498	SLC4A8	9498	SLC4A8	M2840	16288205	Table 2S	Genes up-regulated in luminal-like breast cancer cell lines compared to the basal-like ones.	Homo sapiens	human	NA	NA
C2	CGP	CHARAFE_BREAST_CANCER_LUMINAL_VS_BASAL_UP	23428	SLC7A8	23428	SLC7A8	M2840	16288205	Table 2S	Genes up-regulated in luminal-like breast cancer cell lines compared to the basal-like ones.	Homo sapiens	human	NA	NA
C2	CGP	CHARAFE_BREAST_CANCER_LUMINAL_VS_BASAL_UP	9368	SLC9A3R1	9368	SLC9A3R1	M2840	16288205	Table 2S	Genes up-regulated in luminal-like breast cancer cell lines compared to the basal-like ones.	Homo sapiens	human	NA	NA
C2	CGP	CHARAFE_BREAST_CANCER_LUMINAL_VS_BASAL_UP	6601	SMARCC2	6601	SMARCC2	M2840	16288205	Table 2S	Genes up-regulated in luminal-like breast cancer cell lines compared to the basal-like ones.	Homo sapiens	human	NA	NA
C2	CGP	CHARAFE_BREAST_CANCER_LUMINAL_VS_BASAL_UP	201895	SMIM14	201895	SMIM14	M2840	16288205	Table 2S	Genes up-regulated in luminal-like breast cancer cell lines compared to the basal-like ones.	Homo sapiens	human	NA	NA
C2	CGP	CHARAFE_BREAST_CANCER_LUMINAL_VS_BASAL_UP	25992	SNED1	25992	SNED1	M2840	16288205	Table 2S	Genes up-regulated in luminal-like breast cancer cell lines compared to the basal-like ones.	Homo sapiens	human	NA	NA
C2	CGP	CHARAFE_BREAST_CANCER_LUMINAL_VS_BASAL_UP	81609	SNX27	81609	SNX27	M2840	16288205	Table 2S	Genes up-regulated in luminal-like breast cancer cell lines compared to the basal-like ones.	Homo sapiens	human	NA	NA
C2	CGP	CHARAFE_BREAST_CANCER_LUMINAL_VS_BASAL_UP	140710	SOGA1	140710	SOGA1	M2840	16288205	Table 2S	Genes up-regulated in luminal-like breast cancer cell lines compared to the basal-like ones.	Homo sapiens	human	NA	NA
C2	CGP	CHARAFE_BREAST_CANCER_LUMINAL_VS_BASAL_UP	6666	SOX12	6666	SOX12	M2840	16288205	Table 2S	Genes up-regulated in luminal-like breast cancer cell lines compared to the basal-like ones.	Homo sapiens	human	NA	NA
C2	CGP	CHARAFE_BREAST_CANCER_LUMINAL_VS_BASAL_UP	9580	SOX13	9580	SOX13	M2840	16288205	Table 2S	Genes up-regulated in luminal-like breast cancer cell lines compared to the basal-like ones.	Homo sapiens	human	NA	NA
C2	CGP	CHARAFE_BREAST_CANCER_LUMINAL_VS_BASAL_UP	124044	SPATA2L	124044	SPATA2L	M2840	16288205	Table 2S	Genes up-regulated in luminal-like breast cancer cell lines compared to the basal-like ones.	Homo sapiens	human	NA	NA
C2	CGP	CHARAFE_BREAST_CANCER_LUMINAL_VS_BASAL_UP	25803	SPDEF	25803	SPDEF	M2840	16288205	Table 2S	Genes up-regulated in luminal-like breast cancer cell lines compared to the basal-like ones.	Homo sapiens	human	NA	NA
C2	CGP	CHARAFE_BREAST_CANCER_LUMINAL_VS_BASAL_UP	9517	SPTLC2	9517	SPTLC2	M2840	16288205	Table 2S	Genes up-regulated in luminal-like breast cancer cell lines compared to the basal-like ones.	Homo sapiens	human	NA	NA
C2	CGP	CHARAFE_BREAST_CANCER_LUMINAL_VS_BASAL_UP	23524	SRRM2	23524	SRRM2	M2840	16288205	Table 2S	Genes up-regulated in luminal-like breast cancer cell lines compared to the basal-like ones.	Homo sapiens	human	NA	NA
C2	CGP	CHARAFE_BREAST_CANCER_LUMINAL_VS_BASAL_UP	10809	STARD10	10809	STARD10	M2840	16288205	Table 2S	Genes up-regulated in luminal-like breast cancer cell lines compared to the basal-like ones.	Homo sapiens	human	NA	NA
C2	CGP	CHARAFE_BREAST_CANCER_LUMINAL_VS_BASAL_UP	92335	STRADA	92335	STRADA	M2840	16288205	Table 2S	Genes up-regulated in luminal-like breast cancer cell lines compared to the basal-like ones.	Homo sapiens	human	NA	NA
C2	CGP	CHARAFE_BREAST_CANCER_LUMINAL_VS_BASAL_UP	55342	STRBP	55342	STRBP	M2840	16288205	Table 2S	Genes up-regulated in luminal-like breast cancer cell lines compared to the basal-like ones.	Homo sapiens	human	NA	NA
C2	CGP	CHARAFE_BREAST_CANCER_LUMINAL_VS_BASAL_UP	10388	SYCP2	10388	SYCP2	M2840	16288205	Table 2S	Genes up-regulated in luminal-like breast cancer cell lines compared to the basal-like ones.	Homo sapiens	human	NA	NA
C2	CGP	CHARAFE_BREAST_CANCER_LUMINAL_VS_BASAL_UP	163183	SYNE4	163183	SYNE4	M2840	16288205	Table 2S	Genes up-regulated in luminal-like breast cancer cell lines compared to the basal-like ones.	Homo sapiens	human	NA	NA
C2	CGP	CHARAFE_BREAST_CANCER_LUMINAL_VS_BASAL_UP	9144	SYNGR2	9144	SYNGR2	M2840	16288205	Table 2S	Genes up-regulated in luminal-like breast cancer cell lines compared to the basal-like ones.	Homo sapiens	human	NA	NA
C2	CGP	CHARAFE_BREAST_CANCER_LUMINAL_VS_BASAL_UP	93624	TADA2B	93624	TADA2B	M2840	16288205	Table 2S	Genes up-regulated in luminal-like breast cancer cell lines compared to the basal-like ones.	Homo sapiens	human	NA	NA
C2	CGP	CHARAFE_BREAST_CANCER_LUMINAL_VS_BASAL_UP	202018	TAPT1	202018	TAPT1	M2840	16288205	Table 2S	Genes up-regulated in luminal-like breast cancer cell lines compared to the basal-like ones.	Homo sapiens	human	NA	NA
C2	CGP	CHARAFE_BREAST_CANCER_LUMINAL_VS_BASAL_UP	125058	TBC1D16	125058	TBC1D16	M2840	16288205	Table 2S	Genes up-regulated in luminal-like breast cancer cell lines compared to the basal-like ones.	Homo sapiens	human	NA	NA
C2	CGP	CHARAFE_BREAST_CANCER_LUMINAL_VS_BASAL_UP	23329	TBC1D30	23329	TBC1D30	M2840	16288205	Table 2S	Genes up-regulated in luminal-like breast cancer cell lines compared to the basal-like ones.	Homo sapiens	human	NA	NA
C2	CGP	CHARAFE_BREAST_CANCER_LUMINAL_VS_BASAL_UP	6907	TBL1X	6907	TBL1X	M2840	16288205	Table 2S	Genes up-regulated in luminal-like breast cancer cell lines compared to the basal-like ones.	Homo sapiens	human	NA	NA
C2	CGP	CHARAFE_BREAST_CANCER_LUMINAL_VS_BASAL_UP	6926	TBX3	6926	TBX3	M2840	16288205	Table 2S	Genes up-regulated in luminal-like breast cancer cell lines compared to the basal-like ones.	Homo sapiens	human	NA	NA
C2	CGP	CHARAFE_BREAST_CANCER_LUMINAL_VS_BASAL_UP	123036	TC2N	123036	TC2N	M2840	16288205	Table 2S	Genes up-regulated in luminal-like breast cancer cell lines compared to the basal-like ones.	Homo sapiens	human	NA	NA
C2	CGP	CHARAFE_BREAST_CANCER_LUMINAL_VS_BASAL_UP	9747	TCAF1	9747	TCAF1	M2840	16288205	Table 2S	Genes up-regulated in luminal-like breast cancer cell lines compared to the basal-like ones.	Homo sapiens	human	NA	NA
C2	CGP	CHARAFE_BREAST_CANCER_LUMINAL_VS_BASAL_UP	54855	TENT5C	54855	TENT5C	M2840	16288205	Table 2S	Genes up-regulated in luminal-like breast cancer cell lines compared to the basal-like ones.	Homo sapiens	human	NA	NA
C2	CGP	CHARAFE_BREAST_CANCER_LUMINAL_VS_BASAL_UP	7016	TESK1	7016	TESK1	M2840	16288205	Table 2S	Genes up-regulated in luminal-like breast cancer cell lines compared to the basal-like ones.	Homo sapiens	human	NA	NA
C2	CGP	CHARAFE_BREAST_CANCER_LUMINAL_VS_BASAL_UP	9633	TESMIN	9633	TESMIN	M2840	16288205	Table 2S	Genes up-regulated in luminal-like breast cancer cell lines compared to the basal-like ones.	Homo sapiens	human	NA	NA
C2	CGP	CHARAFE_BREAST_CANCER_LUMINAL_VS_BASAL_UP	7031	TFF1	7031	TFF1	M2840	16288205	Table 2S	Genes up-regulated in luminal-like breast cancer cell lines compared to the basal-like ones.	Homo sapiens	human	NA	NA
C2	CGP	CHARAFE_BREAST_CANCER_LUMINAL_VS_BASAL_UP	7033	TFF3	7033	TFF3	M2840	16288205	Table 2S	Genes up-regulated in luminal-like breast cancer cell lines compared to the basal-like ones.	Homo sapiens	human	NA	NA
C2	CGP	CHARAFE_BREAST_CANCER_LUMINAL_VS_BASAL_UP	7043	TGFB3	7043	TGFB3	M2840	16288205	Table 2S	Genes up-regulated in luminal-like breast cancer cell lines compared to the basal-like ones.	Homo sapiens	human	NA	NA
C2	CGP	CHARAFE_BREAST_CANCER_LUMINAL_VS_BASAL_UP	60436	TGIF2	60436	TGIF2	M2840	16288205	Table 2S	Genes up-regulated in luminal-like breast cancer cell lines compared to the basal-like ones.	Homo sapiens	human	NA	NA
C2	CGP	CHARAFE_BREAST_CANCER_LUMINAL_VS_BASAL_UP	79875	THSD4	79875	THSD4	M2840	16288205	Table 2S	Genes up-regulated in luminal-like breast cancer cell lines compared to the basal-like ones.	Homo sapiens	human	NA	NA
C2	CGP	CHARAFE_BREAST_CANCER_LUMINAL_VS_BASAL_UP	55623	THUMPD1	55623	THUMPD1	M2840	16288205	Table 2S	Genes up-regulated in luminal-like breast cancer cell lines compared to the basal-like ones.	Homo sapiens	human	NA	NA
C2	CGP	CHARAFE_BREAST_CANCER_LUMINAL_VS_BASAL_UP	27134	TJP3	27134	TJP3	M2840	16288205	Table 2S	Genes up-regulated in luminal-like breast cancer cell lines compared to the basal-like ones.	Homo sapiens	human	NA	NA
C2	CGP	CHARAFE_BREAST_CANCER_LUMINAL_VS_BASAL_UP	7090	TLE3	7090	TLE3	M2840	16288205	Table 2S	Genes up-regulated in luminal-like breast cancer cell lines compared to the basal-like ones.	Homo sapiens	human	NA	NA
C2	CGP	CHARAFE_BREAST_CANCER_LUMINAL_VS_BASAL_UP	7009	TMBIM6	7009	TMBIM6	M2840	16288205	Table 2S	Genes up-regulated in luminal-like breast cancer cell lines compared to the basal-like ones.	Homo sapiens	human	NA	NA
C2	CGP	CHARAFE_BREAST_CANCER_LUMINAL_VS_BASAL_UP	441027	TMEM150C	441027	TMEM150C	M2840	16288205	Table 2S	Genes up-regulated in luminal-like breast cancer cell lines compared to the basal-like ones.	Homo sapiens	human	NA	NA
C2	CGP	CHARAFE_BREAST_CANCER_LUMINAL_VS_BASAL_UP	202915	TMEM184A	202915	TMEM184A	M2840	16288205	Table 2S	Genes up-regulated in luminal-like breast cancer cell lines compared to the basal-like ones.	Homo sapiens	human	NA	NA
C2	CGP	CHARAFE_BREAST_CANCER_LUMINAL_VS_BASAL_UP	161145	TMEM229B	161145	TMEM229B	M2840	16288205	Table 2S	Genes up-regulated in luminal-like breast cancer cell lines compared to the basal-like ones.	Homo sapiens	human	NA	NA
C2	CGP	CHARAFE_BREAST_CANCER_LUMINAL_VS_BASAL_UP	203197	TMEM268	203197	TMEM268	M2840	16288205	Table 2S	Genes up-regulated in luminal-like breast cancer cell lines compared to the basal-like ones.	Homo sapiens	human	NA	NA
C2	CGP	CHARAFE_BREAST_CANCER_LUMINAL_VS_BASAL_UP	283232	TMEM80	283232	TMEM80	M2840	16288205	Table 2S	Genes up-regulated in luminal-like breast cancer cell lines compared to the basal-like ones.	Homo sapiens	human	NA	NA
C2	CGP	CHARAFE_BREAST_CANCER_LUMINAL_VS_BASAL_UP	10318	TNIP1	10318	TNIP1	M2840	16288205	Table 2S	Genes up-regulated in luminal-like breast cancer cell lines compared to the basal-like ones.	Homo sapiens	human	NA	NA
C2	CGP	CHARAFE_BREAST_CANCER_LUMINAL_VS_BASAL_UP	84629	TNRC18	84629	TNRC18	M2840	16288205	Table 2S	Genes up-regulated in luminal-like breast cancer cell lines compared to the basal-like ones.	Homo sapiens	human	NA	NA
C2	CGP	CHARAFE_BREAST_CANCER_LUMINAL_VS_BASAL_UP	10140	TOB1	10140	TOB1	M2840	16288205	Table 2S	Genes up-regulated in luminal-like breast cancer cell lines compared to the basal-like ones.	Homo sapiens	human	NA	NA
C2	CGP	CHARAFE_BREAST_CANCER_LUMINAL_VS_BASAL_UP	9868	TOMM70	9868	TOMM70	M2840	16288205	Table 2S	Genes up-regulated in luminal-like breast cancer cell lines compared to the basal-like ones.	Homo sapiens	human	NA	NA
C2	CGP	CHARAFE_BREAST_CANCER_LUMINAL_VS_BASAL_UP	83696	TRAPPC9	83696	TRAPPC9	M2840	16288205	Table 2S	Genes up-regulated in luminal-like breast cancer cell lines compared to the basal-like ones.	Homo sapiens	human	NA	NA
C2	CGP	CHARAFE_BREAST_CANCER_LUMINAL_VS_BASAL_UP	9865	TRIL	9865	TRIL	M2840	16288205	Table 2S	Genes up-regulated in luminal-like breast cancer cell lines compared to the basal-like ones.	Homo sapiens	human	NA	NA
C2	CGP	CHARAFE_BREAST_CANCER_LUMINAL_VS_BASAL_UP	10612	TRIM3	10612	TRIM3	M2840	16288205	Table 2S	Genes up-regulated in luminal-like breast cancer cell lines compared to the basal-like ones.	Homo sapiens	human	NA	NA
C2	CGP	CHARAFE_BREAST_CANCER_LUMINAL_VS_BASAL_UP	7227	TRPS1	7227	TRPS1	M2840	16288205	Table 2S	Genes up-regulated in luminal-like breast cancer cell lines compared to the basal-like ones.	Homo sapiens	human	NA	NA
C2	CGP	CHARAFE_BREAST_CANCER_LUMINAL_VS_BASAL_UP	27075	TSPAN13	27075	TSPAN13	M2840	16288205	Table 2S	Genes up-regulated in luminal-like breast cancer cell lines compared to the basal-like ones.	Homo sapiens	human	NA	NA
C2	CGP	CHARAFE_BREAST_CANCER_LUMINAL_VS_BASAL_UP	23555	TSPAN15	23555	TSPAN15	M2840	16288205	Table 2S	Genes up-regulated in luminal-like breast cancer cell lines compared to the basal-like ones.	Homo sapiens	human	NA	NA
C2	CGP	CHARAFE_BREAST_CANCER_LUMINAL_VS_BASAL_UP	7267	TTC3	7267	TTC3	M2840	16288205	Table 2S	Genes up-regulated in luminal-like breast cancer cell lines compared to the basal-like ones.	Homo sapiens	human	NA	NA
C2	CGP	CHARAFE_BREAST_CANCER_LUMINAL_VS_BASAL_UP	22996	TTC39A	22996	TTC39A	M2840	16288205	Table 2S	Genes up-regulated in luminal-like breast cancer cell lines compared to the basal-like ones.	Homo sapiens	human	NA	NA
C2	CGP	CHARAFE_BREAST_CANCER_LUMINAL_VS_BASAL_UP	319089	TTC6	319089	TTC6	M2840	16288205	Table 2S	Genes up-regulated in luminal-like breast cancer cell lines compared to the basal-like ones.	Homo sapiens	human	NA	NA
C2	CGP	CHARAFE_BREAST_CANCER_LUMINAL_VS_BASAL_UP	23508	TTC9	23508	TTC9	M2840	16288205	Table 2S	Genes up-regulated in luminal-like breast cancer cell lines compared to the basal-like ones.	Homo sapiens	human	NA	NA
C2	CGP	CHARAFE_BREAST_CANCER_LUMINAL_VS_BASAL_UP	91373	UAP1L1	91373	UAP1L1	M2840	16288205	Table 2S	Genes up-regulated in luminal-like breast cancer cell lines compared to the basal-like ones.	Homo sapiens	human	NA	NA
C2	CGP	CHARAFE_BREAST_CANCER_LUMINAL_VS_BASAL_UP	29855	UBN1	29855	UBN1	M2840	16288205	Table 2S	Genes up-regulated in luminal-like breast cancer cell lines compared to the basal-like ones.	Homo sapiens	human	NA	NA
C2	CGP	CHARAFE_BREAST_CANCER_LUMINAL_VS_BASAL_UP	8408	ULK1	8408	ULK1	M2840	16288205	Table 2S	Genes up-regulated in luminal-like breast cancer cell lines compared to the basal-like ones.	Homo sapiens	human	NA	NA
C2	CGP	CHARAFE_BREAST_CANCER_LUMINAL_VS_BASAL_UP	9960	USP3	9960	USP3	M2840	16288205	Table 2S	Genes up-regulated in luminal-like breast cancer cell lines compared to the basal-like ones.	Homo sapiens	human	NA	NA
C2	CGP	CHARAFE_BREAST_CANCER_LUMINAL_VS_BASAL_UP	84132	USP42	84132	USP42	M2840	16288205	Table 2S	Genes up-regulated in luminal-like breast cancer cell lines compared to the basal-like ones.	Homo sapiens	human	NA	NA
C2	CGP	CHARAFE_BREAST_CANCER_LUMINAL_VS_BASAL_UP	7874	USP7	7874	USP7	M2840	16288205	Table 2S	Genes up-regulated in luminal-like breast cancer cell lines compared to the basal-like ones.	Homo sapiens	human	NA	NA
C2	CGP	CHARAFE_BREAST_CANCER_LUMINAL_VS_BASAL_UP	7433	VIPR1	7433	VIPR1	M2840	16288205	Table 2S	Genes up-regulated in luminal-like breast cancer cell lines compared to the basal-like ones.	Homo sapiens	human	NA	NA
C2	CGP	CHARAFE_BREAST_CANCER_LUMINAL_VS_BASAL_UP	55048	VPS37C	55048	VPS37C	M2840	16288205	Table 2S	Genes up-regulated in luminal-like breast cancer cell lines compared to the basal-like ones.	Homo sapiens	human	NA	NA
C2	CGP	CHARAFE_BREAST_CANCER_LUMINAL_VS_BASAL_UP	6944	VPS72	6944	VPS72	M2840	16288205	Table 2S	Genes up-regulated in luminal-like breast cancer cell lines compared to the basal-like ones.	Homo sapiens	human	NA	NA
C2	CGP	CHARAFE_BREAST_CANCER_LUMINAL_VS_BASAL_UP	7466	WFS1	7466	WFS1	M2840	16288205	Table 2S	Genes up-regulated in luminal-like breast cancer cell lines compared to the basal-like ones.	Homo sapiens	human	NA	NA
C2	CGP	CHARAFE_BREAST_CANCER_LUMINAL_VS_BASAL_UP	100128927	ZBTB42	100128927	ZBTB42	M2840	16288205	Table 2S	Genes up-regulated in luminal-like breast cancer cell lines compared to the basal-like ones.	Homo sapiens	human	NA	NA
C2	CGP	CHARAFE_BREAST_CANCER_LUMINAL_VS_BASAL_UP	150244	ZDHHC8P1	150244	ZDHHC8P1	M2840	16288205	Table 2S	Genes up-regulated in luminal-like breast cancer cell lines compared to the basal-like ones.	Homo sapiens	human	NA	NA
C2	CGP	CHARAFE_BREAST_CANCER_LUMINAL_VS_BASAL_UP	9765	ZFYVE16	9765	ZFYVE16	M2840	16288205	Table 2S	Genes up-regulated in luminal-like breast cancer cell lines compared to the basal-like ones.	Homo sapiens	human	NA	NA
C2	CGP	CHARAFE_BREAST_CANCER_LUMINAL_VS_BASAL_UP	57178	ZMIZ1	57178	ZMIZ1	M2840	16288205	Table 2S	Genes up-regulated in luminal-like breast cancer cell lines compared to the basal-like ones.	Homo sapiens	human	NA	NA
C2	CGP	CHARAFE_BREAST_CANCER_LUMINAL_VS_BASAL_UP	7559	ZNF12	7559	ZNF12	M2840	16288205	Table 2S	Genes up-regulated in luminal-like breast cancer cell lines compared to the basal-like ones.	Homo sapiens	human	NA	NA
C2	CGP	CHARAFE_BREAST_CANCER_LUMINAL_VS_BASAL_UP	7572	ZNF24	7572	ZNF24	M2840	16288205	Table 2S	Genes up-regulated in luminal-like breast cancer cell lines compared to the basal-like ones.	Homo sapiens	human	NA	NA
C2	CGP	CHARAFE_BREAST_CANCER_LUMINAL_VS_BASAL_UP	162979	ZNF296	162979	ZNF296	M2840	16288205	Table 2S	Genes up-regulated in luminal-like breast cancer cell lines compared to the basal-like ones.	Homo sapiens	human	NA	NA
C2	CGP	CHARAFE_BREAST_CANCER_LUMINAL_VS_BASAL_UP	57541	ZNF398	57541	ZNF398	M2840	16288205	Table 2S	Genes up-regulated in luminal-like breast cancer cell lines compared to the basal-like ones.	Homo sapiens	human	NA	NA
C2	CGP	CHARAFE_BREAST_CANCER_LUMINAL_VS_BASAL_UP	55311	ZNF444	55311	ZNF444	M2840	16288205	Table 2S	Genes up-regulated in luminal-like breast cancer cell lines compared to the basal-like ones.	Homo sapiens	human	NA	NA
C2	CGP	CHARAFE_BREAST_CANCER_LUMINAL_VS_BASAL_UP	168544	ZNF467	168544	ZNF467	M2840	16288205	Table 2S	Genes up-regulated in luminal-like breast cancer cell lines compared to the basal-like ones.	Homo sapiens	human	NA	NA
C2	CGP	CHARAFE_BREAST_CANCER_LUMINAL_VS_BASAL_UP	80139	ZNF703	80139	ZNF703	M2840	16288205	Table 2S	Genes up-regulated in luminal-like breast cancer cell lines compared to the basal-like ones.	Homo sapiens	human	NA	NA
C2	CGP	CHARAFE_BREAST_CANCER_LUMINAL_VS_BASAL_UP	619279	ZNF704	619279	ZNF704	M2840	16288205	Table 2S	Genes up-regulated in luminal-like breast cancer cell lines compared to the basal-like ones.	Homo sapiens	human	NA	NA
C2	CGP	CHARAFE_BREAST_CANCER_LUMINAL_VS_BASAL_UP	7625	ZNF74	7625	ZNF74	M2840	16288205	Table 2S	Genes up-regulated in luminal-like breast cancer cell lines compared to the basal-like ones.	Homo sapiens	human	NA	NA
C2	CGP	CHARAFE_BREAST_CANCER_LUMINAL_VS_BASAL_UP	7637	ZNF84	7637	ZNF84	M2840	16288205	Table 2S	Genes up-regulated in luminal-like breast cancer cell lines compared to the basal-like ones.	Homo sapiens	human	NA	NA
C2	CGP	CHARAFE_BREAST_CANCER_LUMINAL_VS_BASAL_UP	23053	ZSWIM8	23053	ZSWIM8	M2840	16288205	Table 2S	Genes up-regulated in luminal-like breast cancer cell lines compared to the basal-like ones.	Homo sapiens	human	NA	NA
C2	CGP	CHARAFE_BREAST_CANCER_LUMINAL_VS_MESENCHYMAL_DN	22848	AAK1	22848	AAK1	M9192	16288205	Table 3S	Genes down-regulated in luminal-like breast cancer cell lines compared to the mesenchymal-like ones.	Homo sapiens	human	NA	NA
C2	CGP	CHARAFE_BREAST_CANCER_LUMINAL_VS_MESENCHYMAL_DN	10257	ABCC4	10257	ABCC4	M9192	16288205	Table 3S	Genes down-regulated in luminal-like breast cancer cell lines compared to the mesenchymal-like ones.	Homo sapiens	human	NA	NA
C2	CGP	CHARAFE_BREAST_CANCER_LUMINAL_VS_MESENCHYMAL_DN	59	ACTA2	59	ACTA2	M9192	16288205	Table 3S	Genes down-regulated in luminal-like breast cancer cell lines compared to the mesenchymal-like ones.	Homo sapiens	human	NA	NA
C2	CGP	CHARAFE_BREAST_CANCER_LUMINAL_VS_MESENCHYMAL_DN	71	ACTG1	71	ACTG1	M9192	16288205	Table 3S	Genes down-regulated in luminal-like breast cancer cell lines compared to the mesenchymal-like ones.	Homo sapiens	human	NA	NA
C2	CGP	CHARAFE_BREAST_CANCER_LUMINAL_VS_MESENCHYMAL_DN	87	ACTN1	87	ACTN1	M9192	16288205	Table 3S	Genes down-regulated in luminal-like breast cancer cell lines compared to the mesenchymal-like ones.	Homo sapiens	human	NA	NA
C2	CGP	CHARAFE_BREAST_CANCER_LUMINAL_VS_MESENCHYMAL_DN	10097	ACTR2	10097	ACTR2	M9192	16288205	Table 3S	Genes down-regulated in luminal-like breast cancer cell lines compared to the mesenchymal-like ones.	Homo sapiens	human	NA	NA
C2	CGP	CHARAFE_BREAST_CANCER_LUMINAL_VS_MESENCHYMAL_DN	81792	ADAMTS12	81792	ADAMTS12	M9192	16288205	Table 3S	Genes down-regulated in luminal-like breast cancer cell lines compared to the mesenchymal-like ones.	Homo sapiens	human	NA	NA
C2	CGP	CHARAFE_BREAST_CANCER_LUMINAL_VS_MESENCHYMAL_DN	11096	ADAMTS5	11096	ADAMTS5	M9192	16288205	Table 3S	Genes down-regulated in luminal-like breast cancer cell lines compared to the mesenchymal-like ones.	Homo sapiens	human	NA	NA
C2	CGP	CHARAFE_BREAST_CANCER_LUMINAL_VS_MESENCHYMAL_DN	120	ADD3	120	ADD3	M9192	16288205	Table 3S	Genes down-regulated in luminal-like breast cancer cell lines compared to the mesenchymal-like ones.	Homo sapiens	human	NA	NA
C2	CGP	CHARAFE_BREAST_CANCER_LUMINAL_VS_MESENCHYMAL_DN	976	ADGRE5	976	ADGRE5	M9192	16288205	Table 3S	Genes down-regulated in luminal-like breast cancer cell lines compared to the mesenchymal-like ones.	Homo sapiens	human	NA	NA
C2	CGP	CHARAFE_BREAST_CANCER_LUMINAL_VS_MESENCHYMAL_DN	136	ADORA2B	136	ADORA2B	M9192	16288205	Table 3S	Genes down-regulated in luminal-like breast cancer cell lines compared to the mesenchymal-like ones.	Homo sapiens	human	NA	NA
C2	CGP	CHARAFE_BREAST_CANCER_LUMINAL_VS_MESENCHYMAL_DN	8540	AGPS	8540	AGPS	M9192	16288205	Table 3S	Genes down-regulated in luminal-like breast cancer cell lines compared to the mesenchymal-like ones.	Homo sapiens	human	NA	NA
C2	CGP	CHARAFE_BREAST_CANCER_LUMINAL_VS_MESENCHYMAL_DN	113146	AHNAK2	113146	AHNAK2	M9192	16288205	Table 3S	Genes down-regulated in luminal-like breast cancer cell lines compared to the mesenchymal-like ones.	Homo sapiens	human	NA	NA
C2	CGP	CHARAFE_BREAST_CANCER_LUMINAL_VS_MESENCHYMAL_DN	64853	AIDA	64853	AIDA	M9192	16288205	Table 3S	Genes down-regulated in luminal-like breast cancer cell lines compared to the mesenchymal-like ones.	Homo sapiens	human	NA	NA
C2	CGP	CHARAFE_BREAST_CANCER_LUMINAL_VS_MESENCHYMAL_DN	26289	AK5	26289	AK5	M9192	16288205	Table 3S	Genes down-regulated in luminal-like breast cancer cell lines compared to the mesenchymal-like ones.	Homo sapiens	human	NA	NA
C2	CGP	CHARAFE_BREAST_CANCER_LUMINAL_VS_MESENCHYMAL_DN	9590	AKAP12	9590	AKAP12	M9192	16288205	Table 3S	Genes down-regulated in luminal-like breast cancer cell lines compared to the mesenchymal-like ones.	Homo sapiens	human	NA	NA
C2	CGP	CHARAFE_BREAST_CANCER_LUMINAL_VS_MESENCHYMAL_DN	231	AKR1B1	231	AKR1B1	M9192	16288205	Table 3S	Genes down-regulated in luminal-like breast cancer cell lines compared to the mesenchymal-like ones.	Homo sapiens	human	NA	NA
C2	CGP	CHARAFE_BREAST_CANCER_LUMINAL_VS_MESENCHYMAL_DN	8644	AKR1C3	8644	AKR1C3	M9192	16288205	Table 3S	Genes down-regulated in luminal-like breast cancer cell lines compared to the mesenchymal-like ones.	Homo sapiens	human	NA	NA
C2	CGP	CHARAFE_BREAST_CANCER_LUMINAL_VS_MESENCHYMAL_DN	10000	AKT3	10000	AKT3	M9192	16288205	Table 3S	Genes down-regulated in luminal-like breast cancer cell lines compared to the mesenchymal-like ones.	Homo sapiens	human	NA	NA
C2	CGP	CHARAFE_BREAST_CANCER_LUMINAL_VS_MESENCHYMAL_DN	54890	ALKBH5	54890	ALKBH5	M9192	16288205	Table 3S	Genes down-regulated in luminal-like breast cancer cell lines compared to the mesenchymal-like ones.	Homo sapiens	human	NA	NA
C2	CGP	CHARAFE_BREAST_CANCER_LUMINAL_VS_MESENCHYMAL_DN	115701	ALPK2	115701	ALPK2	M9192	16288205	Table 3S	Genes down-regulated in luminal-like breast cancer cell lines compared to the mesenchymal-like ones.	Homo sapiens	human	NA	NA
C2	CGP	CHARAFE_BREAST_CANCER_LUMINAL_VS_MESENCHYMAL_DN	56172	ANKH	56172	ANKH	M9192	16288205	Table 3S	Genes down-regulated in luminal-like breast cancer cell lines compared to the mesenchymal-like ones.	Homo sapiens	human	NA	NA
C2	CGP	CHARAFE_BREAST_CANCER_LUMINAL_VS_MESENCHYMAL_DN	23243	ANKRD28	23243	ANKRD28	M9192	16288205	Table 3S	Genes down-regulated in luminal-like breast cancer cell lines compared to the mesenchymal-like ones.	Homo sapiens	human	NA	NA
C2	CGP	CHARAFE_BREAST_CANCER_LUMINAL_VS_MESENCHYMAL_DN	651746	ANKRD33B	651746	ANKRD33B	M9192	16288205	Table 3S	Genes down-regulated in luminal-like breast cancer cell lines compared to the mesenchymal-like ones.	Homo sapiens	human	NA	NA
C2	CGP	CHARAFE_BREAST_CANCER_LUMINAL_VS_MESENCHYMAL_DN	54443	ANLN	54443	ANLN	M9192	16288205	Table 3S	Genes down-regulated in luminal-like breast cancer cell lines compared to the mesenchymal-like ones.	Homo sapiens	human	NA	NA
C2	CGP	CHARAFE_BREAST_CANCER_LUMINAL_VS_MESENCHYMAL_DN	84168	ANTXR1	84168	ANTXR1	M9192	16288205	Table 3S	Genes down-regulated in luminal-like breast cancer cell lines compared to the mesenchymal-like ones.	Homo sapiens	human	NA	NA
C2	CGP	CHARAFE_BREAST_CANCER_LUMINAL_VS_MESENCHYMAL_DN	118429	ANTXR2	118429	ANTXR2	M9192	16288205	Table 3S	Genes down-regulated in luminal-like breast cancer cell lines compared to the mesenchymal-like ones.	Homo sapiens	human	NA	NA
C2	CGP	CHARAFE_BREAST_CANCER_LUMINAL_VS_MESENCHYMAL_DN	301	ANXA1	301	ANXA1	M9192	16288205	Table 3S	Genes down-regulated in luminal-like breast cancer cell lines compared to the mesenchymal-like ones.	Homo sapiens	human	NA	NA
C2	CGP	CHARAFE_BREAST_CANCER_LUMINAL_VS_MESENCHYMAL_DN	302	ANXA2	302	ANXA2	M9192	16288205	Table 3S	Genes down-regulated in luminal-like breast cancer cell lines compared to the mesenchymal-like ones.	Homo sapiens	human	NA	NA
C2	CGP	CHARAFE_BREAST_CANCER_LUMINAL_VS_MESENCHYMAL_DN	304	ANXA2P2	304	ANXA2P2	M9192	16288205	Table 3S	Genes down-regulated in luminal-like breast cancer cell lines compared to the mesenchymal-like ones.	Homo sapiens	human	NA	NA
C2	CGP	CHARAFE_BREAST_CANCER_LUMINAL_VS_MESENCHYMAL_DN	308	ANXA5	308	ANXA5	M9192	16288205	Table 3S	Genes down-regulated in luminal-like breast cancer cell lines compared to the mesenchymal-like ones.	Homo sapiens	human	NA	NA
C2	CGP	CHARAFE_BREAST_CANCER_LUMINAL_VS_MESENCHYMAL_DN	8905	AP1S2	8905	AP1S2	M9192	16288205	Table 3S	Genes down-regulated in luminal-like breast cancer cell lines compared to the mesenchymal-like ones.	Homo sapiens	human	NA	NA
C2	CGP	CHARAFE_BREAST_CANCER_LUMINAL_VS_MESENCHYMAL_DN	164284	APCDD1L	164284	APCDD1L	M9192	16288205	Table 3S	Genes down-regulated in luminal-like breast cancer cell lines compared to the mesenchymal-like ones.	Homo sapiens	human	NA	NA
C2	CGP	CHARAFE_BREAST_CANCER_LUMINAL_VS_MESENCHYMAL_DN	64411	ARAP3	64411	ARAP3	M9192	16288205	Table 3S	Genes down-regulated in luminal-like breast cancer cell lines compared to the mesenchymal-like ones.	Homo sapiens	human	NA	NA
C2	CGP	CHARAFE_BREAST_CANCER_LUMINAL_VS_MESENCHYMAL_DN	57584	ARHGAP21	57584	ARHGAP21	M9192	16288205	Table 3S	Genes down-regulated in luminal-like breast cancer cell lines compared to the mesenchymal-like ones.	Homo sapiens	human	NA	NA
C2	CGP	CHARAFE_BREAST_CANCER_LUMINAL_VS_MESENCHYMAL_DN	57636	ARHGAP23	57636	ARHGAP23	M9192	16288205	Table 3S	Genes down-regulated in luminal-like breast cancer cell lines compared to the mesenchymal-like ones.	Homo sapiens	human	NA	NA
C2	CGP	CHARAFE_BREAST_CANCER_LUMINAL_VS_MESENCHYMAL_DN	55701	ARHGEF40	55701	ARHGEF40	M9192	16288205	Table 3S	Genes down-regulated in luminal-like breast cancer cell lines compared to the mesenchymal-like ones.	Homo sapiens	human	NA	NA
C2	CGP	CHARAFE_BREAST_CANCER_LUMINAL_VS_MESENCHYMAL_DN	56938	ARNTL2	56938	ARNTL2	M9192	16288205	Table 3S	Genes down-regulated in luminal-like breast cancer cell lines compared to the mesenchymal-like ones.	Homo sapiens	human	NA	NA
C2	CGP	CHARAFE_BREAST_CANCER_LUMINAL_VS_MESENCHYMAL_DN	79642	ARSJ	79642	ARSJ	M9192	16288205	Table 3S	Genes down-regulated in luminal-like breast cancer cell lines compared to the mesenchymal-like ones.	Homo sapiens	human	NA	NA
C2	CGP	CHARAFE_BREAST_CANCER_LUMINAL_VS_MESENCHYMAL_DN	50807	ASAP1	50807	ASAP1	M9192	16288205	Table 3S	Genes down-regulated in luminal-like breast cancer cell lines compared to the mesenchymal-like ones.	Homo sapiens	human	NA	NA
C2	CGP	CHARAFE_BREAST_CANCER_LUMINAL_VS_MESENCHYMAL_DN	51665	ASB1	51665	ASB1	M9192	16288205	Table 3S	Genes down-regulated in luminal-like breast cancer cell lines compared to the mesenchymal-like ones.	Homo sapiens	human	NA	NA
C2	CGP	CHARAFE_BREAST_CANCER_LUMINAL_VS_MESENCHYMAL_DN	171023	ASXL1	171023	ASXL1	M9192	16288205	Table 3S	Genes down-regulated in luminal-like breast cancer cell lines compared to the mesenchymal-like ones.	Homo sapiens	human	NA	NA
C2	CGP	CHARAFE_BREAST_CANCER_LUMINAL_VS_MESENCHYMAL_DN	472	ATM	472	ATM	M9192	16288205	Table 3S	Genes down-regulated in luminal-like breast cancer cell lines compared to the mesenchymal-like ones.	Homo sapiens	human	NA	NA
C2	CGP	CHARAFE_BREAST_CANCER_LUMINAL_VS_MESENCHYMAL_DN	57205	ATP10D	57205	ATP10D	M9192	16288205	Table 3S	Genes down-regulated in luminal-like breast cancer cell lines compared to the mesenchymal-like ones.	Homo sapiens	human	NA	NA
C2	CGP	CHARAFE_BREAST_CANCER_LUMINAL_VS_MESENCHYMAL_DN	558	AXL	558	AXL	M9192	16288205	Table 3S	Genes down-regulated in luminal-like breast cancer cell lines compared to the mesenchymal-like ones.	Homo sapiens	human	NA	NA
C2	CGP	CHARAFE_BREAST_CANCER_LUMINAL_VS_MESENCHYMAL_DN	84002	B3GNT5	84002	B3GNT5	M9192	16288205	Table 3S	Genes down-regulated in luminal-like breast cancer cell lines compared to the mesenchymal-like ones.	Homo sapiens	human	NA	NA
C2	CGP	CHARAFE_BREAST_CANCER_LUMINAL_VS_MESENCHYMAL_DN	571	BACH1	571	BACH1	M9192	16288205	Table 3S	Genes down-regulated in luminal-like breast cancer cell lines compared to the mesenchymal-like ones.	Homo sapiens	human	NA	NA
C2	CGP	CHARAFE_BREAST_CANCER_LUMINAL_VS_MESENCHYMAL_DN	9532	BAG2	9532	BAG2	M9192	16288205	Table 3S	Genes down-regulated in luminal-like breast cancer cell lines compared to the mesenchymal-like ones.	Homo sapiens	human	NA	NA
C2	CGP	CHARAFE_BREAST_CANCER_LUMINAL_VS_MESENCHYMAL_DN	10409	BASP1	10409	BASP1	M9192	16288205	Table 3S	Genes down-regulated in luminal-like breast cancer cell lines compared to the mesenchymal-like ones.	Homo sapiens	human	NA	NA
C2	CGP	CHARAFE_BREAST_CANCER_LUMINAL_VS_MESENCHYMAL_DN	586	BCAT1	586	BCAT1	M9192	16288205	Table 3S	Genes down-regulated in luminal-like breast cancer cell lines compared to the mesenchymal-like ones.	Homo sapiens	human	NA	NA
C2	CGP	CHARAFE_BREAST_CANCER_LUMINAL_VS_MESENCHYMAL_DN	590	BCHE	590	BCHE	M9192	16288205	Table 3S	Genes down-regulated in luminal-like breast cancer cell lines compared to the mesenchymal-like ones.	Homo sapiens	human	NA	NA
C2	CGP	CHARAFE_BREAST_CANCER_LUMINAL_VS_MESENCHYMAL_DN	627	BDNF	627	BDNF	M9192	16288205	Table 3S	Genes down-regulated in luminal-like breast cancer cell lines compared to the mesenchymal-like ones.	Homo sapiens	human	NA	NA
C2	CGP	CHARAFE_BREAST_CANCER_LUMINAL_VS_MESENCHYMAL_DN	80114	BICC1	80114	BICC1	M9192	16288205	Table 3S	Genes down-regulated in luminal-like breast cancer cell lines compared to the mesenchymal-like ones.	Homo sapiens	human	NA	NA
C2	CGP	CHARAFE_BREAST_CANCER_LUMINAL_VS_MESENCHYMAL_DN	23299	BICD2	23299	BICD2	M9192	16288205	Table 3S	Genes down-regulated in luminal-like breast cancer cell lines compared to the mesenchymal-like ones.	Homo sapiens	human	NA	NA
C2	CGP	CHARAFE_BREAST_CANCER_LUMINAL_VS_MESENCHYMAL_DN	274	BIN1	274	BIN1	M9192	16288205	Table 3S	Genes down-regulated in luminal-like breast cancer cell lines compared to the mesenchymal-like ones.	Homo sapiens	human	NA	NA
C2	CGP	CHARAFE_BREAST_CANCER_LUMINAL_VS_MESENCHYMAL_DN	332	BIRC5	332	BIRC5	M9192	16288205	Table 3S	Genes down-regulated in luminal-like breast cancer cell lines compared to the mesenchymal-like ones.	Homo sapiens	human	NA	NA
C2	CGP	CHARAFE_BREAST_CANCER_LUMINAL_VS_MESENCHYMAL_DN	54796	BNC2	54796	BNC2	M9192	16288205	Table 3S	Genes down-regulated in luminal-like breast cancer cell lines compared to the mesenchymal-like ones.	Homo sapiens	human	NA	NA
C2	CGP	CHARAFE_BREAST_CANCER_LUMINAL_VS_MESENCHYMAL_DN	699	BUB1	699	BUB1	M9192	16288205	Table 3S	Genes down-regulated in luminal-like breast cancer cell lines compared to the mesenchymal-like ones.	Homo sapiens	human	NA	NA
C2	CGP	CHARAFE_BREAST_CANCER_LUMINAL_VS_MESENCHYMAL_DN	124944	C17orf49	124944	C17orf49	M9192	16288205	Table 3S	Genes down-regulated in luminal-like breast cancer cell lines compared to the mesenchymal-like ones.	Homo sapiens	human	NA	NA
C2	CGP	CHARAFE_BREAST_CANCER_LUMINAL_VS_MESENCHYMAL_DN	716	C1S	716	C1S	M9192	16288205	Table 3S	Genes down-regulated in luminal-like breast cancer cell lines compared to the mesenchymal-like ones.	Homo sapiens	human	NA	NA
C2	CGP	CHARAFE_BREAST_CANCER_LUMINAL_VS_MESENCHYMAL_DN	800	CALD1	800	CALD1	M9192	16288205	Table 3S	Genes down-regulated in luminal-like breast cancer cell lines compared to the mesenchymal-like ones.	Homo sapiens	human	NA	NA
C2	CGP	CHARAFE_BREAST_CANCER_LUMINAL_VS_MESENCHYMAL_DN	834	CASP1	834	CASP1	M9192	16288205	Table 3S	Genes down-regulated in luminal-like breast cancer cell lines compared to the mesenchymal-like ones.	Homo sapiens	human	NA	NA
C2	CGP	CHARAFE_BREAST_CANCER_LUMINAL_VS_MESENCHYMAL_DN	857	CAV1	857	CAV1	M9192	16288205	Table 3S	Genes down-regulated in luminal-like breast cancer cell lines compared to the mesenchymal-like ones.	Homo sapiens	human	NA	NA
C2	CGP	CHARAFE_BREAST_CANCER_LUMINAL_VS_MESENCHYMAL_DN	858	CAV2	858	CAV2	M9192	16288205	Table 3S	Genes down-regulated in luminal-like breast cancer cell lines compared to the mesenchymal-like ones.	Homo sapiens	human	NA	NA
C2	CGP	CHARAFE_BREAST_CANCER_LUMINAL_VS_MESENCHYMAL_DN	284119	CAVIN1	284119	CAVIN1	M9192	16288205	Table 3S	Genes down-regulated in luminal-like breast cancer cell lines compared to the mesenchymal-like ones.	Homo sapiens	human	NA	NA
C2	CGP	CHARAFE_BREAST_CANCER_LUMINAL_VS_MESENCHYMAL_DN	8436	CAVIN2	8436	CAVIN2	M9192	16288205	Table 3S	Genes down-regulated in luminal-like breast cancer cell lines compared to the mesenchymal-like ones.	Homo sapiens	human	NA	NA
C2	CGP	CHARAFE_BREAST_CANCER_LUMINAL_VS_MESENCHYMAL_DN	112464	CAVIN3	112464	CAVIN3	M9192	16288205	Table 3S	Genes down-regulated in luminal-like breast cancer cell lines compared to the mesenchymal-like ones.	Homo sapiens	human	NA	NA
C2	CGP	CHARAFE_BREAST_CANCER_LUMINAL_VS_MESENCHYMAL_DN	147372	CCBE1	147372	CCBE1	M9192	16288205	Table 3S	Genes down-regulated in luminal-like breast cancer cell lines compared to the mesenchymal-like ones.	Homo sapiens	human	NA	NA
C2	CGP	CHARAFE_BREAST_CANCER_LUMINAL_VS_MESENCHYMAL_DN	152137	CCDC50	152137	CCDC50	M9192	16288205	Table 3S	Genes down-regulated in luminal-like breast cancer cell lines compared to the mesenchymal-like ones.	Homo sapiens	human	NA	NA
C2	CGP	CHARAFE_BREAST_CANCER_LUMINAL_VS_MESENCHYMAL_DN	79780	CCDC82	79780	CCDC82	M9192	16288205	Table 3S	Genes down-regulated in luminal-like breast cancer cell lines compared to the mesenchymal-like ones.	Homo sapiens	human	NA	NA
C2	CGP	CHARAFE_BREAST_CANCER_LUMINAL_VS_MESENCHYMAL_DN	55704	CCDC88A	55704	CCDC88A	M9192	16288205	Table 3S	Genes down-regulated in luminal-like breast cancer cell lines compared to the mesenchymal-like ones.	Homo sapiens	human	NA	NA
C2	CGP	CHARAFE_BREAST_CANCER_LUMINAL_VS_MESENCHYMAL_DN	960	CD44	960	CD44	M9192	16288205	Table 3S	Genes down-regulated in luminal-like breast cancer cell lines compared to the mesenchymal-like ones.	Homo sapiens	human	NA	NA
C2	CGP	CHARAFE_BREAST_CANCER_LUMINAL_VS_MESENCHYMAL_DN	4267	CD99	4267	CD99	M9192	16288205	Table 3S	Genes down-regulated in luminal-like breast cancer cell lines compared to the mesenchymal-like ones.	Homo sapiens	human	NA	NA
C2	CGP	CHARAFE_BREAST_CANCER_LUMINAL_VS_MESENCHYMAL_DN	991	CDC20	991	CDC20	M9192	16288205	Table 3S	Genes down-regulated in luminal-like breast cancer cell lines compared to the mesenchymal-like ones.	Homo sapiens	human	NA	NA
C2	CGP	CHARAFE_BREAST_CANCER_LUMINAL_VS_MESENCHYMAL_DN	996	CDC27	996	CDC27	M9192	16288205	Table 3S	Genes down-regulated in luminal-like breast cancer cell lines compared to the mesenchymal-like ones.	Homo sapiens	human	NA	NA
C2	CGP	CHARAFE_BREAST_CANCER_LUMINAL_VS_MESENCHYMAL_DN	1009	CDH11	1009	CDH11	M9192	16288205	Table 3S	Genes down-regulated in luminal-like breast cancer cell lines compared to the mesenchymal-like ones.	Homo sapiens	human	NA	NA
C2	CGP	CHARAFE_BREAST_CANCER_LUMINAL_VS_MESENCHYMAL_DN	1021	CDK6	1021	CDK6	M9192	16288205	Table 3S	Genes down-regulated in luminal-like breast cancer cell lines compared to the mesenchymal-like ones.	Homo sapiens	human	NA	NA
C2	CGP	CHARAFE_BREAST_CANCER_LUMINAL_VS_MESENCHYMAL_DN	1031	CDKN2C	1031	CDKN2C	M9192	16288205	Table 3S	Genes down-regulated in luminal-like breast cancer cell lines compared to the mesenchymal-like ones.	Homo sapiens	human	NA	NA
C2	CGP	CHARAFE_BREAST_CANCER_LUMINAL_VS_MESENCHYMAL_DN	201161	CENPV	201161	CENPV	M9192	16288205	Table 3S	Genes down-regulated in luminal-like breast cancer cell lines compared to the mesenchymal-like ones.	Homo sapiens	human	NA	NA
C2	CGP	CHARAFE_BREAST_CANCER_LUMINAL_VS_MESENCHYMAL_DN	9859	CEP170	9859	CEP170	M9192	16288205	Table 3S	Genes down-regulated in luminal-like breast cancer cell lines compared to the mesenchymal-like ones.	Homo sapiens	human	NA	NA
C2	CGP	CHARAFE_BREAST_CANCER_LUMINAL_VS_MESENCHYMAL_DN	1073	CFL2	1073	CFL2	M9192	16288205	Table 3S	Genes down-regulated in luminal-like breast cancer cell lines compared to the mesenchymal-like ones.	Homo sapiens	human	NA	NA
C2	CGP	CHARAFE_BREAST_CANCER_LUMINAL_VS_MESENCHYMAL_DN	9435	CHST2	9435	CHST2	M9192	16288205	Table 3S	Genes down-regulated in luminal-like breast cancer cell lines compared to the mesenchymal-like ones.	Homo sapiens	human	NA	NA
C2	CGP	CHARAFE_BREAST_CANCER_LUMINAL_VS_MESENCHYMAL_DN	9469	CHST3	9469	CHST3	M9192	16288205	Table 3S	Genes down-regulated in luminal-like breast cancer cell lines compared to the mesenchymal-like ones.	Homo sapiens	human	NA	NA
C2	CGP	CHARAFE_BREAST_CANCER_LUMINAL_VS_MESENCHYMAL_DN	22856	CHSY1	22856	CHSY1	M9192	16288205	Table 3S	Genes down-regulated in luminal-like breast cancer cell lines compared to the mesenchymal-like ones.	Homo sapiens	human	NA	NA
C2	CGP	CHARAFE_BREAST_CANCER_LUMINAL_VS_MESENCHYMAL_DN	137392	CIBAR1	137392	CIBAR1	M9192	16288205	Table 3S	Genes down-regulated in luminal-like breast cancer cell lines compared to the mesenchymal-like ones.	Homo sapiens	human	NA	NA
C2	CGP	CHARAFE_BREAST_CANCER_LUMINAL_VS_MESENCHYMAL_DN	150468	CKAP2L	150468	CKAP2L	M9192	16288205	Table 3S	Genes down-regulated in luminal-like breast cancer cell lines compared to the mesenchymal-like ones.	Homo sapiens	human	NA	NA
C2	CGP	CHARAFE_BREAST_CANCER_LUMINAL_VS_MESENCHYMAL_DN	7461	CLIP2	7461	CLIP2	M9192	16288205	Table 3S	Genes down-regulated in luminal-like breast cancer cell lines compared to the mesenchymal-like ones.	Homo sapiens	human	NA	NA
C2	CGP	CHARAFE_BREAST_CANCER_LUMINAL_VS_MESENCHYMAL_DN	79827	CLMP	79827	CLMP	M9192	16288205	Table 3S	Genes down-regulated in luminal-like breast cancer cell lines compared to the mesenchymal-like ones.	Homo sapiens	human	NA	NA
C2	CGP	CHARAFE_BREAST_CANCER_LUMINAL_VS_MESENCHYMAL_DN	123920	CMTM3	123920	CMTM3	M9192	16288205	Table 3S	Genes down-regulated in luminal-like breast cancer cell lines compared to the mesenchymal-like ones.	Homo sapiens	human	NA	NA
C2	CGP	CHARAFE_BREAST_CANCER_LUMINAL_VS_MESENCHYMAL_DN	112616	CMTM7	112616	CMTM7	M9192	16288205	Table 3S	Genes down-regulated in luminal-like breast cancer cell lines compared to the mesenchymal-like ones.	Homo sapiens	human	NA	NA
C2	CGP	CHARAFE_BREAST_CANCER_LUMINAL_VS_MESENCHYMAL_DN	25927	CNRIP1	25927	CNRIP1	M9192	16288205	Table 3S	Genes down-regulated in luminal-like breast cancer cell lines compared to the mesenchymal-like ones.	Homo sapiens	human	NA	NA
C2	CGP	CHARAFE_BREAST_CANCER_LUMINAL_VS_MESENCHYMAL_DN	1305	COL13A1	1305	COL13A1	M9192	16288205	Table 3S	Genes down-regulated in luminal-like breast cancer cell lines compared to the mesenchymal-like ones.	Homo sapiens	human	NA	NA
C2	CGP	CHARAFE_BREAST_CANCER_LUMINAL_VS_MESENCHYMAL_DN	1282	COL4A1	1282	COL4A1	M9192	16288205	Table 3S	Genes down-regulated in luminal-like breast cancer cell lines compared to the mesenchymal-like ones.	Homo sapiens	human	NA	NA
C2	CGP	CHARAFE_BREAST_CANCER_LUMINAL_VS_MESENCHYMAL_DN	1284	COL4A2	1284	COL4A2	M9192	16288205	Table 3S	Genes down-regulated in luminal-like breast cancer cell lines compared to the mesenchymal-like ones.	Homo sapiens	human	NA	NA
C2	CGP	CHARAFE_BREAST_CANCER_LUMINAL_VS_MESENCHYMAL_DN	1289	COL5A1	1289	COL5A1	M9192	16288205	Table 3S	Genes down-regulated in luminal-like breast cancer cell lines compared to the mesenchymal-like ones.	Homo sapiens	human	NA	NA
C2	CGP	CHARAFE_BREAST_CANCER_LUMINAL_VS_MESENCHYMAL_DN	1291	COL6A1	1291	COL6A1	M9192	16288205	Table 3S	Genes down-regulated in luminal-like breast cancer cell lines compared to the mesenchymal-like ones.	Homo sapiens	human	NA	NA
C2	CGP	CHARAFE_BREAST_CANCER_LUMINAL_VS_MESENCHYMAL_DN	1292	COL6A2	1292	COL6A2	M9192	16288205	Table 3S	Genes down-regulated in luminal-like breast cancer cell lines compared to the mesenchymal-like ones.	Homo sapiens	human	NA	NA
C2	CGP	CHARAFE_BREAST_CANCER_LUMINAL_VS_MESENCHYMAL_DN	1293	COL6A3	1293	COL6A3	M9192	16288205	Table 3S	Genes down-regulated in luminal-like breast cancer cell lines compared to the mesenchymal-like ones.	Homo sapiens	human	NA	NA
C2	CGP	CHARAFE_BREAST_CANCER_LUMINAL_VS_MESENCHYMAL_DN	23603	CORO1C	23603	CORO1C	M9192	16288205	Table 3S	Genes down-regulated in luminal-like breast cancer cell lines compared to the mesenchymal-like ones.	Homo sapiens	human	NA	NA
C2	CGP	CHARAFE_BREAST_CANCER_LUMINAL_VS_MESENCHYMAL_DN	10391	CORO2B	10391	CORO2B	M9192	16288205	Table 3S	Genes down-regulated in luminal-like breast cancer cell lines compared to the mesenchymal-like ones.	Homo sapiens	human	NA	NA
C2	CGP	CHARAFE_BREAST_CANCER_LUMINAL_VS_MESENCHYMAL_DN	221184	CPNE2	221184	CPNE2	M9192	16288205	Table 3S	Genes down-regulated in luminal-like breast cancer cell lines compared to the mesenchymal-like ones.	Homo sapiens	human	NA	NA
C2	CGP	CHARAFE_BREAST_CANCER_LUMINAL_VS_MESENCHYMAL_DN	51232	CRIM1	51232	CRIM1	M9192	16288205	Table 3S	Genes down-regulated in luminal-like breast cancer cell lines compared to the mesenchymal-like ones.	Homo sapiens	human	NA	NA
C2	CGP	CHARAFE_BREAST_CANCER_LUMINAL_VS_MESENCHYMAL_DN	10491	CRTAP	10491	CRTAP	M9192	16288205	Table 3S	Genes down-regulated in luminal-like breast cancer cell lines compared to the mesenchymal-like ones.	Homo sapiens	human	NA	NA
C2	CGP	CHARAFE_BREAST_CANCER_LUMINAL_VS_MESENCHYMAL_DN	1466	CSRP2	1466	CSRP2	M9192	16288205	Table 3S	Genes down-regulated in luminal-like breast cancer cell lines compared to the mesenchymal-like ones.	Homo sapiens	human	NA	NA
C2	CGP	CHARAFE_BREAST_CANCER_LUMINAL_VS_MESENCHYMAL_DN	8727	CTNNAL1	8727	CTNNAL1	M9192	16288205	Table 3S	Genes down-regulated in luminal-like breast cancer cell lines compared to the mesenchymal-like ones.	Homo sapiens	human	NA	NA
C2	CGP	CHARAFE_BREAST_CANCER_LUMINAL_VS_MESENCHYMAL_DN	1075	CTSC	1075	CTSC	M9192	16288205	Table 3S	Genes down-regulated in luminal-like breast cancer cell lines compared to the mesenchymal-like ones.	Homo sapiens	human	NA	NA
C2	CGP	CHARAFE_BREAST_CANCER_LUMINAL_VS_MESENCHYMAL_DN	8450	CUL4B	8450	CUL4B	M9192	16288205	Table 3S	Genes down-regulated in luminal-like breast cancer cell lines compared to the mesenchymal-like ones.	Homo sapiens	human	NA	NA
C2	CGP	CHARAFE_BREAST_CANCER_LUMINAL_VS_MESENCHYMAL_DN	2920	CXCL2	2920	CXCL2	M9192	16288205	Table 3S	Genes down-regulated in luminal-like breast cancer cell lines compared to the mesenchymal-like ones.	Homo sapiens	human	NA	NA
C2	CGP	CHARAFE_BREAST_CANCER_LUMINAL_VS_MESENCHYMAL_DN	56603	CYP26B1	56603	CYP26B1	M9192	16288205	Table 3S	Genes down-regulated in luminal-like breast cancer cell lines compared to the mesenchymal-like ones.	Homo sapiens	human	NA	NA
C2	CGP	CHARAFE_BREAST_CANCER_LUMINAL_VS_MESENCHYMAL_DN	1601	DAB2	1601	DAB2	M9192	16288205	Table 3S	Genes down-regulated in luminal-like breast cancer cell lines compared to the mesenchymal-like ones.	Homo sapiens	human	NA	NA
C2	CGP	CHARAFE_BREAST_CANCER_LUMINAL_VS_MESENCHYMAL_DN	131566	DCBLD2	131566	DCBLD2	M9192	16288205	Table 3S	Genes down-regulated in luminal-like breast cancer cell lines compared to the mesenchymal-like ones.	Homo sapiens	human	NA	NA
C2	CGP	CHARAFE_BREAST_CANCER_LUMINAL_VS_MESENCHYMAL_DN	23258	DENND5A	23258	DENND5A	M9192	16288205	Table 3S	Genes down-regulated in luminal-like breast cancer cell lines compared to the mesenchymal-like ones.	Homo sapiens	human	NA	NA
C2	CGP	CHARAFE_BREAST_CANCER_LUMINAL_VS_MESENCHYMAL_DN	55635	DEPDC1	55635	DEPDC1	M9192	16288205	Table 3S	Genes down-regulated in luminal-like breast cancer cell lines compared to the mesenchymal-like ones.	Homo sapiens	human	NA	NA
C2	CGP	CHARAFE_BREAST_CANCER_LUMINAL_VS_MESENCHYMAL_DN	56919	DHX33	56919	DHX33	M9192	16288205	Table 3S	Genes down-regulated in luminal-like breast cancer cell lines compared to the mesenchymal-like ones.	Homo sapiens	human	NA	NA
C2	CGP	CHARAFE_BREAST_CANCER_LUMINAL_VS_MESENCHYMAL_DN	388650	DIPK1A	388650	DIPK1A	M9192	16288205	Table 3S	Genes down-regulated in luminal-like breast cancer cell lines compared to the mesenchymal-like ones.	Homo sapiens	human	NA	NA
C2	CGP	CHARAFE_BREAST_CANCER_LUMINAL_VS_MESENCHYMAL_DN	27122	DKK3	27122	DKK3	M9192	16288205	Table 3S	Genes down-regulated in luminal-like breast cancer cell lines compared to the mesenchymal-like ones.	Homo sapiens	human	NA	NA
C2	CGP	CHARAFE_BREAST_CANCER_LUMINAL_VS_MESENCHYMAL_DN	1756	DMD	1756	DMD	M9192	16288205	Table 3S	Genes down-regulated in luminal-like breast cancer cell lines compared to the mesenchymal-like ones.	Homo sapiens	human	NA	NA
C2	CGP	CHARAFE_BREAST_CANCER_LUMINAL_VS_MESENCHYMAL_DN	11080	DNAJB4	11080	DNAJB4	M9192	16288205	Table 3S	Genes down-regulated in luminal-like breast cancer cell lines compared to the mesenchymal-like ones.	Homo sapiens	human	NA	NA
C2	CGP	CHARAFE_BREAST_CANCER_LUMINAL_VS_MESENCHYMAL_DN	1759	DNM1	1759	DNM1	M9192	16288205	Table 3S	Genes down-regulated in luminal-like breast cancer cell lines compared to the mesenchymal-like ones.	Homo sapiens	human	NA	NA
C2	CGP	CHARAFE_BREAST_CANCER_LUMINAL_VS_MESENCHYMAL_DN	55619	DOCK10	55619	DOCK10	M9192	16288205	Table 3S	Genes down-regulated in luminal-like breast cancer cell lines compared to the mesenchymal-like ones.	Homo sapiens	human	NA	NA
C2	CGP	CHARAFE_BREAST_CANCER_LUMINAL_VS_MESENCHYMAL_DN	23333	DPY19L1	23333	DPY19L1	M9192	16288205	Table 3S	Genes down-regulated in luminal-like breast cancer cell lines compared to the mesenchymal-like ones.	Homo sapiens	human	NA	NA
C2	CGP	CHARAFE_BREAST_CANCER_LUMINAL_VS_MESENCHYMAL_DN	1806	DPYD	1806	DPYD	M9192	16288205	Table 3S	Genes down-regulated in luminal-like breast cancer cell lines compared to the mesenchymal-like ones.	Homo sapiens	human	NA	NA
C2	CGP	CHARAFE_BREAST_CANCER_LUMINAL_VS_MESENCHYMAL_DN	29940	DSE	29940	DSE	M9192	16288205	Table 3S	Genes down-regulated in luminal-like breast cancer cell lines compared to the mesenchymal-like ones.	Homo sapiens	human	NA	NA
C2	CGP	CHARAFE_BREAST_CANCER_LUMINAL_VS_MESENCHYMAL_DN	22873	DZIP1	22873	DZIP1	M9192	16288205	Table 3S	Genes down-regulated in luminal-like breast cancer cell lines compared to the mesenchymal-like ones.	Homo sapiens	human	NA	NA
C2	CGP	CHARAFE_BREAST_CANCER_LUMINAL_VS_MESENCHYMAL_DN	55862	ECHDC1	55862	ECHDC1	M9192	16288205	Table 3S	Genes down-regulated in luminal-like breast cancer cell lines compared to the mesenchymal-like ones.	Homo sapiens	human	NA	NA
C2	CGP	CHARAFE_BREAST_CANCER_LUMINAL_VS_MESENCHYMAL_DN	10085	EDIL3	10085	EDIL3	M9192	16288205	Table 3S	Genes down-regulated in luminal-like breast cancer cell lines compared to the mesenchymal-like ones.	Homo sapiens	human	NA	NA
C2	CGP	CHARAFE_BREAST_CANCER_LUMINAL_VS_MESENCHYMAL_DN	30008	EFEMP2	30008	EFEMP2	M9192	16288205	Table 3S	Genes down-regulated in luminal-like breast cancer cell lines compared to the mesenchymal-like ones.	Homo sapiens	human	NA	NA
C2	CGP	CHARAFE_BREAST_CANCER_LUMINAL_VS_MESENCHYMAL_DN	1956	EGFR	1956	EGFR	M9192	16288205	Table 3S	Genes down-regulated in luminal-like breast cancer cell lines compared to the mesenchymal-like ones.	Homo sapiens	human	NA	NA
C2	CGP	CHARAFE_BREAST_CANCER_LUMINAL_VS_MESENCHYMAL_DN	23301	EHBP1	23301	EHBP1	M9192	16288205	Table 3S	Genes down-regulated in luminal-like breast cancer cell lines compared to the mesenchymal-like ones.	Homo sapiens	human	NA	NA
C2	CGP	CHARAFE_BREAST_CANCER_LUMINAL_VS_MESENCHYMAL_DN	1973	EIF4A1	1973	EIF4A1	M9192	16288205	Table 3S	Genes down-regulated in luminal-like breast cancer cell lines compared to the mesenchymal-like ones.	Homo sapiens	human	NA	NA
C2	CGP	CHARAFE_BREAST_CANCER_LUMINAL_VS_MESENCHYMAL_DN	56648	EIF5A2	56648	EIF5A2	M9192	16288205	Table 3S	Genes down-regulated in luminal-like breast cancer cell lines compared to the mesenchymal-like ones.	Homo sapiens	human	NA	NA
C2	CGP	CHARAFE_BREAST_CANCER_LUMINAL_VS_MESENCHYMAL_DN	1994	ELAVL1	1994	ELAVL1	M9192	16288205	Table 3S	Genes down-regulated in luminal-like breast cancer cell lines compared to the mesenchymal-like ones.	Homo sapiens	human	NA	NA
C2	CGP	CHARAFE_BREAST_CANCER_LUMINAL_VS_MESENCHYMAL_DN	2004	ELK3	2004	ELK3	M9192	16288205	Table 3S	Genes down-regulated in luminal-like breast cancer cell lines compared to the mesenchymal-like ones.	Homo sapiens	human	NA	NA
C2	CGP	CHARAFE_BREAST_CANCER_LUMINAL_VS_MESENCHYMAL_DN	23587	ELP5	23587	ELP5	M9192	16288205	Table 3S	Genes down-regulated in luminal-like breast cancer cell lines compared to the mesenchymal-like ones.	Homo sapiens	human	NA	NA
C2	CGP	CHARAFE_BREAST_CANCER_LUMINAL_VS_MESENCHYMAL_DN	84034	EMILIN2	84034	EMILIN2	M9192	16288205	Table 3S	Genes down-regulated in luminal-like breast cancer cell lines compared to the mesenchymal-like ones.	Homo sapiens	human	NA	NA
C2	CGP	CHARAFE_BREAST_CANCER_LUMINAL_VS_MESENCHYMAL_DN	2014	EMP3	2014	EMP3	M9192	16288205	Table 3S	Genes down-regulated in luminal-like breast cancer cell lines compared to the mesenchymal-like ones.	Homo sapiens	human	NA	NA
C2	CGP	CHARAFE_BREAST_CANCER_LUMINAL_VS_MESENCHYMAL_DN	2022	ENG	2022	ENG	M9192	16288205	Table 3S	Genes down-regulated in luminal-like breast cancer cell lines compared to the mesenchymal-like ones.	Homo sapiens	human	NA	NA
C2	CGP	CHARAFE_BREAST_CANCER_LUMINAL_VS_MESENCHYMAL_DN	2037	EPB41L2	2037	EPB41L2	M9192	16288205	Table 3S	Genes down-regulated in luminal-like breast cancer cell lines compared to the mesenchymal-like ones.	Homo sapiens	human	NA	NA
C2	CGP	CHARAFE_BREAST_CANCER_LUMINAL_VS_MESENCHYMAL_DN	1969	EPHA2	1969	EPHA2	M9192	16288205	Table 3S	Genes down-regulated in luminal-like breast cancer cell lines compared to the mesenchymal-like ones.	Homo sapiens	human	NA	NA
C2	CGP	CHARAFE_BREAST_CANCER_LUMINAL_VS_MESENCHYMAL_DN	151176	ERFE	151176	ERFE	M9192	16288205	Table 3S	Genes down-regulated in luminal-like breast cancer cell lines compared to the mesenchymal-like ones.	Homo sapiens	human	NA	NA
C2	CGP	CHARAFE_BREAST_CANCER_LUMINAL_VS_MESENCHYMAL_DN	2113	ETS1	2113	ETS1	M9192	16288205	Table 3S	Genes down-regulated in luminal-like breast cancer cell lines compared to the mesenchymal-like ones.	Homo sapiens	human	NA	NA
C2	CGP	CHARAFE_BREAST_CANCER_LUMINAL_VS_MESENCHYMAL_DN	2119	ETV5	2119	ETV5	M9192	16288205	Table 3S	Genes down-regulated in luminal-like breast cancer cell lines compared to the mesenchymal-like ones.	Homo sapiens	human	NA	NA
C2	CGP	CHARAFE_BREAST_CANCER_LUMINAL_VS_MESENCHYMAL_DN	84141	EVA1A	84141	EVA1A	M9192	16288205	Table 3S	Genes down-regulated in luminal-like breast cancer cell lines compared to the mesenchymal-like ones.	Homo sapiens	human	NA	NA
C2	CGP	CHARAFE_BREAST_CANCER_LUMINAL_VS_MESENCHYMAL_DN	2131	EXT1	2131	EXT1	M9192	16288205	Table 3S	Genes down-regulated in luminal-like breast cancer cell lines compared to the mesenchymal-like ones.	Homo sapiens	human	NA	NA
C2	CGP	CHARAFE_BREAST_CANCER_LUMINAL_VS_MESENCHYMAL_DN	2135	EXTL2	2135	EXTL2	M9192	16288205	Table 3S	Genes down-regulated in luminal-like breast cancer cell lines compared to the mesenchymal-like ones.	Homo sapiens	human	NA	NA
C2	CGP	CHARAFE_BREAST_CANCER_LUMINAL_VS_MESENCHYMAL_DN	2070	EYA4	2070	EYA4	M9192	16288205	Table 3S	Genes down-regulated in luminal-like breast cancer cell lines compared to the mesenchymal-like ones.	Homo sapiens	human	NA	NA
C2	CGP	CHARAFE_BREAST_CANCER_LUMINAL_VS_MESENCHYMAL_DN	2151	F2RL2	2151	F2RL2	M9192	16288205	Table 3S	Genes down-regulated in luminal-like breast cancer cell lines compared to the mesenchymal-like ones.	Homo sapiens	human	NA	NA
C2	CGP	CHARAFE_BREAST_CANCER_LUMINAL_VS_MESENCHYMAL_DN	84668	FAM126A	84668	FAM126A	M9192	16288205	Table 3S	Genes down-regulated in luminal-like breast cancer cell lines compared to the mesenchymal-like ones.	Homo sapiens	human	NA	NA
C2	CGP	CHARAFE_BREAST_CANCER_LUMINAL_VS_MESENCHYMAL_DN	221061	FAM171A1	221061	FAM171A1	M9192	16288205	Table 3S	Genes down-regulated in luminal-like breast cancer cell lines compared to the mesenchymal-like ones.	Homo sapiens	human	NA	NA
C2	CGP	CHARAFE_BREAST_CANCER_LUMINAL_VS_MESENCHYMAL_DN	285550	FAM200B	285550	FAM200B	M9192	16288205	Table 3S	Genes down-regulated in luminal-like breast cancer cell lines compared to the mesenchymal-like ones.	Homo sapiens	human	NA	NA
C2	CGP	CHARAFE_BREAST_CANCER_LUMINAL_VS_MESENCHYMAL_DN	56975	FAM20C	56975	FAM20C	M9192	16288205	Table 3S	Genes down-regulated in luminal-like breast cancer cell lines compared to the mesenchymal-like ones.	Homo sapiens	human	NA	NA
C2	CGP	CHARAFE_BREAST_CANCER_LUMINAL_VS_MESENCHYMAL_DN	355	FAS	355	FAS	M9192	16288205	Table 3S	Genes down-regulated in luminal-like breast cancer cell lines compared to the mesenchymal-like ones.	Homo sapiens	human	NA	NA
C2	CGP	CHARAFE_BREAST_CANCER_LUMINAL_VS_MESENCHYMAL_DN	79633	FAT4	79633	FAT4	M9192	16288205	Table 3S	Genes down-regulated in luminal-like breast cancer cell lines compared to the mesenchymal-like ones.	Homo sapiens	human	NA	NA
C2	CGP	CHARAFE_BREAST_CANCER_LUMINAL_VS_MESENCHYMAL_DN	54751	FBLIM1	54751	FBLIM1	M9192	16288205	Table 3S	Genes down-regulated in luminal-like breast cancer cell lines compared to the mesenchymal-like ones.	Homo sapiens	human	NA	NA
C2	CGP	CHARAFE_BREAST_CANCER_LUMINAL_VS_MESENCHYMAL_DN	2200	FBN1	2200	FBN1	M9192	16288205	Table 3S	Genes down-regulated in luminal-like breast cancer cell lines compared to the mesenchymal-like ones.	Homo sapiens	human	NA	NA
C2	CGP	CHARAFE_BREAST_CANCER_LUMINAL_VS_MESENCHYMAL_DN	2241	FER	2241	FER	M9192	16288205	Table 3S	Genes down-regulated in luminal-like breast cancer cell lines compared to the mesenchymal-like ones.	Homo sapiens	human	NA	NA
C2	CGP	CHARAFE_BREAST_CANCER_LUMINAL_VS_MESENCHYMAL_DN	9637	FEZ2	9637	FEZ2	M9192	16288205	Table 3S	Genes down-regulated in luminal-like breast cancer cell lines compared to the mesenchymal-like ones.	Homo sapiens	human	NA	NA
C2	CGP	CHARAFE_BREAST_CANCER_LUMINAL_VS_MESENCHYMAL_DN	2273	FHL1	2273	FHL1	M9192	16288205	Table 3S	Genes down-regulated in luminal-like breast cancer cell lines compared to the mesenchymal-like ones.	Homo sapiens	human	NA	NA
C2	CGP	CHARAFE_BREAST_CANCER_LUMINAL_VS_MESENCHYMAL_DN	80206	FHOD3	80206	FHOD3	M9192	16288205	Table 3S	Genes down-regulated in luminal-like breast cancer cell lines compared to the mesenchymal-like ones.	Homo sapiens	human	NA	NA
C2	CGP	CHARAFE_BREAST_CANCER_LUMINAL_VS_MESENCHYMAL_DN	2313	FLI1	2313	FLI1	M9192	16288205	Table 3S	Genes down-regulated in luminal-like breast cancer cell lines compared to the mesenchymal-like ones.	Homo sapiens	human	NA	NA
C2	CGP	CHARAFE_BREAST_CANCER_LUMINAL_VS_MESENCHYMAL_DN	2318	FLNC	2318	FLNC	M9192	16288205	Table 3S	Genes down-regulated in luminal-like breast cancer cell lines compared to the mesenchymal-like ones.	Homo sapiens	human	NA	NA
C2	CGP	CHARAFE_BREAST_CANCER_LUMINAL_VS_MESENCHYMAL_DN	23768	FLRT2	23768	FLRT2	M9192	16288205	Table 3S	Genes down-regulated in luminal-like breast cancer cell lines compared to the mesenchymal-like ones.	Homo sapiens	human	NA	NA
C2	CGP	CHARAFE_BREAST_CANCER_LUMINAL_VS_MESENCHYMAL_DN	114793	FMNL2	114793	FMNL2	M9192	16288205	Table 3S	Genes down-regulated in luminal-like breast cancer cell lines compared to the mesenchymal-like ones.	Homo sapiens	human	NA	NA
C2	CGP	CHARAFE_BREAST_CANCER_LUMINAL_VS_MESENCHYMAL_DN	8061	FOSL1	8061	FOSL1	M9192	16288205	Table 3S	Genes down-regulated in luminal-like breast cancer cell lines compared to the mesenchymal-like ones.	Homo sapiens	human	NA	NA
C2	CGP	CHARAFE_BREAST_CANCER_LUMINAL_VS_MESENCHYMAL_DN	2355	FOSL2	2355	FOSL2	M9192	16288205	Table 3S	Genes down-regulated in luminal-like breast cancer cell lines compared to the mesenchymal-like ones.	Homo sapiens	human	NA	NA
C2	CGP	CHARAFE_BREAST_CANCER_LUMINAL_VS_MESENCHYMAL_DN	2296	FOXC1	2296	FOXC1	M9192	16288205	Table 3S	Genes down-regulated in luminal-like breast cancer cell lines compared to the mesenchymal-like ones.	Homo sapiens	human	NA	NA
C2	CGP	CHARAFE_BREAST_CANCER_LUMINAL_VS_MESENCHYMAL_DN	2295	FOXF2	2295	FOXF2	M9192	16288205	Table 3S	Genes down-regulated in luminal-like breast cancer cell lines compared to the mesenchymal-like ones.	Homo sapiens	human	NA	NA
C2	CGP	CHARAFE_BREAST_CANCER_LUMINAL_VS_MESENCHYMAL_DN	94234	FOXQ1	94234	FOXQ1	M9192	16288205	Table 3S	Genes down-regulated in luminal-like breast cancer cell lines compared to the mesenchymal-like ones.	Homo sapiens	human	NA	NA
C2	CGP	CHARAFE_BREAST_CANCER_LUMINAL_VS_MESENCHYMAL_DN	6624	FSCN1	6624	FSCN1	M9192	16288205	Table 3S	Genes down-regulated in luminal-like breast cancer cell lines compared to the mesenchymal-like ones.	Homo sapiens	human	NA	NA
C2	CGP	CHARAFE_BREAST_CANCER_LUMINAL_VS_MESENCHYMAL_DN	10468	FST	10468	FST	M9192	16288205	Table 3S	Genes down-regulated in luminal-like breast cancer cell lines compared to the mesenchymal-like ones.	Homo sapiens	human	NA	NA
C2	CGP	CHARAFE_BREAST_CANCER_LUMINAL_VS_MESENCHYMAL_DN	11167	FSTL1	11167	FSTL1	M9192	16288205	Table 3S	Genes down-regulated in luminal-like breast cancer cell lines compared to the mesenchymal-like ones.	Homo sapiens	human	NA	NA
C2	CGP	CHARAFE_BREAST_CANCER_LUMINAL_VS_MESENCHYMAL_DN	53827	FXYD5	53827	FXYD5	M9192	16288205	Table 3S	Genes down-regulated in luminal-like breast cancer cell lines compared to the mesenchymal-like ones.	Homo sapiens	human	NA	NA
C2	CGP	CHARAFE_BREAST_CANCER_LUMINAL_VS_MESENCHYMAL_DN	2535	FZD2	2535	FZD2	M9192	16288205	Table 3S	Genes down-regulated in luminal-like breast cancer cell lines compared to the mesenchymal-like ones.	Homo sapiens	human	NA	NA
C2	CGP	CHARAFE_BREAST_CANCER_LUMINAL_VS_MESENCHYMAL_DN	8324	FZD7	8324	FZD7	M9192	16288205	Table 3S	Genes down-regulated in luminal-like breast cancer cell lines compared to the mesenchymal-like ones.	Homo sapiens	human	NA	NA
C2	CGP	CHARAFE_BREAST_CANCER_LUMINAL_VS_MESENCHYMAL_DN	50486	G0S2	50486	G0S2	M9192	16288205	Table 3S	Genes down-regulated in luminal-like breast cancer cell lines compared to the mesenchymal-like ones.	Homo sapiens	human	NA	NA
C2	CGP	CHARAFE_BREAST_CANCER_LUMINAL_VS_MESENCHYMAL_DN	1647	GADD45A	1647	GADD45A	M9192	16288205	Table 3S	Genes down-regulated in luminal-like breast cancer cell lines compared to the mesenchymal-like ones.	Homo sapiens	human	NA	NA
C2	CGP	CHARAFE_BREAST_CANCER_LUMINAL_VS_MESENCHYMAL_DN	2590	GALNT2	2590	GALNT2	M9192	16288205	Table 3S	Genes down-regulated in luminal-like breast cancer cell lines compared to the mesenchymal-like ones.	Homo sapiens	human	NA	NA
C2	CGP	CHARAFE_BREAST_CANCER_LUMINAL_VS_MESENCHYMAL_DN	9945	GFPT2	9945	GFPT2	M9192	16288205	Table 3S	Genes down-regulated in luminal-like breast cancer cell lines compared to the mesenchymal-like ones.	Homo sapiens	human	NA	NA
C2	CGP	CHARAFE_BREAST_CANCER_LUMINAL_VS_MESENCHYMAL_DN	79018	GID4	79018	GID4	M9192	16288205	Table 3S	Genes down-regulated in luminal-like breast cancer cell lines compared to the mesenchymal-like ones.	Homo sapiens	human	NA	NA
C2	CGP	CHARAFE_BREAST_CANCER_LUMINAL_VS_MESENCHYMAL_DN	2697	GJA1	2697	GJA1	M9192	16288205	Table 3S	Genes down-regulated in luminal-like breast cancer cell lines compared to the mesenchymal-like ones.	Homo sapiens	human	NA	NA
C2	CGP	CHARAFE_BREAST_CANCER_LUMINAL_VS_MESENCHYMAL_DN	11010	GLIPR1	11010	GLIPR1	M9192	16288205	Table 3S	Genes down-regulated in luminal-like breast cancer cell lines compared to the mesenchymal-like ones.	Homo sapiens	human	NA	NA
C2	CGP	CHARAFE_BREAST_CANCER_LUMINAL_VS_MESENCHYMAL_DN	152007	GLIPR2	152007	GLIPR2	M9192	16288205	Table 3S	Genes down-regulated in luminal-like breast cancer cell lines compared to the mesenchymal-like ones.	Homo sapiens	human	NA	NA
C2	CGP	CHARAFE_BREAST_CANCER_LUMINAL_VS_MESENCHYMAL_DN	169792	GLIS3	169792	GLIS3	M9192	16288205	Table 3S	Genes down-regulated in luminal-like breast cancer cell lines compared to the mesenchymal-like ones.	Homo sapiens	human	NA	NA
C2	CGP	CHARAFE_BREAST_CANCER_LUMINAL_VS_MESENCHYMAL_DN	2744	GLS	2744	GLS	M9192	16288205	Table 3S	Genes down-regulated in luminal-like breast cancer cell lines compared to the mesenchymal-like ones.	Homo sapiens	human	NA	NA
C2	CGP	CHARAFE_BREAST_CANCER_LUMINAL_VS_MESENCHYMAL_DN	2770	GNAI1	2770	GNAI1	M9192	16288205	Table 3S	Genes down-regulated in luminal-like breast cancer cell lines compared to the mesenchymal-like ones.	Homo sapiens	human	NA	NA
C2	CGP	CHARAFE_BREAST_CANCER_LUMINAL_VS_MESENCHYMAL_DN	2791	GNG11	2791	GNG11	M9192	16288205	Table 3S	Genes down-regulated in luminal-like breast cancer cell lines compared to the mesenchymal-like ones.	Homo sapiens	human	NA	NA
C2	CGP	CHARAFE_BREAST_CANCER_LUMINAL_VS_MESENCHYMAL_DN	55970	GNG12	55970	GNG12	M9192	16288205	Table 3S	Genes down-regulated in luminal-like breast cancer cell lines compared to the mesenchymal-like ones.	Homo sapiens	human	NA	NA
C2	CGP	CHARAFE_BREAST_CANCER_LUMINAL_VS_MESENCHYMAL_DN	54331	GNG2	54331	GNG2	M9192	16288205	Table 3S	Genes down-regulated in luminal-like breast cancer cell lines compared to the mesenchymal-like ones.	Homo sapiens	human	NA	NA
C2	CGP	CHARAFE_BREAST_CANCER_LUMINAL_VS_MESENCHYMAL_DN	23432	GPR161	23432	GPR161	M9192	16288205	Table 3S	Genes down-regulated in luminal-like breast cancer cell lines compared to the mesenchymal-like ones.	Homo sapiens	human	NA	NA
C2	CGP	CHARAFE_BREAST_CANCER_LUMINAL_VS_MESENCHYMAL_DN	11245	GPR176	11245	GPR176	M9192	16288205	Table 3S	Genes down-regulated in luminal-like breast cancer cell lines compared to the mesenchymal-like ones.	Homo sapiens	human	NA	NA
C2	CGP	CHARAFE_BREAST_CANCER_LUMINAL_VS_MESENCHYMAL_DN	51704	GPRC5B	51704	GPRC5B	M9192	16288205	Table 3S	Genes down-regulated in luminal-like breast cancer cell lines compared to the mesenchymal-like ones.	Homo sapiens	human	NA	NA
C2	CGP	CHARAFE_BREAST_CANCER_LUMINAL_VS_MESENCHYMAL_DN	493869	GPX8	493869	GPX8	M9192	16288205	Table 3S	Genes down-regulated in luminal-like breast cancer cell lines compared to the mesenchymal-like ones.	Homo sapiens	human	NA	NA
C2	CGP	CHARAFE_BREAST_CANCER_LUMINAL_VS_MESENCHYMAL_DN	2869	GRK5	2869	GRK5	M9192	16288205	Table 3S	Genes down-regulated in luminal-like breast cancer cell lines compared to the mesenchymal-like ones.	Homo sapiens	human	NA	NA
C2	CGP	CHARAFE_BREAST_CANCER_LUMINAL_VS_MESENCHYMAL_DN	1687	GSDME	1687	GSDME	M9192	16288205	Table 3S	Genes down-regulated in luminal-like breast cancer cell lines compared to the mesenchymal-like ones.	Homo sapiens	human	NA	NA
C2	CGP	CHARAFE_BREAST_CANCER_LUMINAL_VS_MESENCHYMAL_DN	2950	GSTP1	2950	GSTP1	M9192	16288205	Table 3S	Genes down-regulated in luminal-like breast cancer cell lines compared to the mesenchymal-like ones.	Homo sapiens	human	NA	NA
C2	CGP	CHARAFE_BREAST_CANCER_LUMINAL_VS_MESENCHYMAL_DN	51454	GULP1	51454	GULP1	M9192	16288205	Table 3S	Genes down-regulated in luminal-like breast cancer cell lines compared to the mesenchymal-like ones.	Homo sapiens	human	NA	NA
C2	CGP	CHARAFE_BREAST_CANCER_LUMINAL_VS_MESENCHYMAL_DN	727936	GXYLT2	727936	GXYLT2	M9192	16288205	Table 3S	Genes down-regulated in luminal-like breast cancer cell lines compared to the mesenchymal-like ones.	Homo sapiens	human	NA	NA
C2	CGP	CHARAFE_BREAST_CANCER_LUMINAL_VS_MESENCHYMAL_DN	9200	HACD1	9200	HACD1	M9192	16288205	Table 3S	Genes down-regulated in luminal-like breast cancer cell lines compared to the mesenchymal-like ones.	Homo sapiens	human	NA	NA
C2	CGP	CHARAFE_BREAST_CANCER_LUMINAL_VS_MESENCHYMAL_DN	3037	HAS2	3037	HAS2	M9192	16288205	Table 3S	Genes down-regulated in luminal-like breast cancer cell lines compared to the mesenchymal-like ones.	Homo sapiens	human	NA	NA
C2	CGP	CHARAFE_BREAST_CANCER_LUMINAL_VS_MESENCHYMAL_DN	57493	HEG1	57493	HEG1	M9192	16288205	Table 3S	Genes down-regulated in luminal-like breast cancer cell lines compared to the mesenchymal-like ones.	Homo sapiens	human	NA	NA
C2	CGP	CHARAFE_BREAST_CANCER_LUMINAL_VS_MESENCHYMAL_DN	55355	HJURP	55355	HJURP	M9192	16288205	Table 3S	Genes down-regulated in luminal-like breast cancer cell lines compared to the mesenchymal-like ones.	Homo sapiens	human	NA	NA
C2	CGP	CHARAFE_BREAST_CANCER_LUMINAL_VS_MESENCHYMAL_DN	8091	HMGA2	8091	HMGA2	M9192	16288205	Table 3S	Genes down-regulated in luminal-like breast cancer cell lines compared to the mesenchymal-like ones.	Homo sapiens	human	NA	NA
C2	CGP	CHARAFE_BREAST_CANCER_LUMINAL_VS_MESENCHYMAL_DN	100506311	HOTAIRM1	100506311	HOTAIRM1	M9192	16288205	Table 3S	Genes down-regulated in luminal-like breast cancer cell lines compared to the mesenchymal-like ones.	Homo sapiens	human	NA	NA
C2	CGP	CHARAFE_BREAST_CANCER_LUMINAL_VS_MESENCHYMAL_DN	646962	HRCT1	646962	HRCT1	M9192	16288205	Table 3S	Genes down-regulated in luminal-like breast cancer cell lines compared to the mesenchymal-like ones.	Homo sapiens	human	NA	NA
C2	CGP	CHARAFE_BREAST_CANCER_LUMINAL_VS_MESENCHYMAL_DN	3269	HRH1	3269	HRH1	M9192	16288205	Table 3S	Genes down-regulated in luminal-like breast cancer cell lines compared to the mesenchymal-like ones.	Homo sapiens	human	NA	NA
C2	CGP	CHARAFE_BREAST_CANCER_LUMINAL_VS_MESENCHYMAL_DN	51170	HSD17B11	51170	HSD17B11	M9192	16288205	Table 3S	Genes down-regulated in luminal-like breast cancer cell lines compared to the mesenchymal-like ones.	Homo sapiens	human	NA	NA
C2	CGP	CHARAFE_BREAST_CANCER_LUMINAL_VS_MESENCHYMAL_DN	5654	HTRA1	5654	HTRA1	M9192	16288205	Table 3S	Genes down-regulated in luminal-like breast cancer cell lines compared to the mesenchymal-like ones.	Homo sapiens	human	NA	NA
C2	CGP	CHARAFE_BREAST_CANCER_LUMINAL_VS_MESENCHYMAL_DN	3428	IFI16	3428	IFI16	M9192	16288205	Table 3S	Genes down-regulated in luminal-like breast cancer cell lines compared to the mesenchymal-like ones.	Homo sapiens	human	NA	NA
C2	CGP	CHARAFE_BREAST_CANCER_LUMINAL_VS_MESENCHYMAL_DN	3460	IFNGR2	3460	IFNGR2	M9192	16288205	Table 3S	Genes down-regulated in luminal-like breast cancer cell lines compared to the mesenchymal-like ones.	Homo sapiens	human	NA	NA
C2	CGP	CHARAFE_BREAST_CANCER_LUMINAL_VS_MESENCHYMAL_DN	10644	IGF2BP2	10644	IGF2BP2	M9192	16288205	Table 3S	Genes down-regulated in luminal-like breast cancer cell lines compared to the mesenchymal-like ones.	Homo sapiens	human	NA	NA
C2	CGP	CHARAFE_BREAST_CANCER_LUMINAL_VS_MESENCHYMAL_DN	10643	IGF2BP3	10643	IGF2BP3	M9192	16288205	Table 3S	Genes down-regulated in luminal-like breast cancer cell lines compared to the mesenchymal-like ones.	Homo sapiens	human	NA	NA
C2	CGP	CHARAFE_BREAST_CANCER_LUMINAL_VS_MESENCHYMAL_DN	3489	IGFBP6	3489	IGFBP6	M9192	16288205	Table 3S	Genes down-regulated in luminal-like breast cancer cell lines compared to the mesenchymal-like ones.	Homo sapiens	human	NA	NA
C2	CGP	CHARAFE_BREAST_CANCER_LUMINAL_VS_MESENCHYMAL_DN	3490	IGFBP7	3490	IGFBP7	M9192	16288205	Table 3S	Genes down-regulated in luminal-like breast cancer cell lines compared to the mesenchymal-like ones.	Homo sapiens	human	NA	NA
C2	CGP	CHARAFE_BREAST_CANCER_LUMINAL_VS_MESENCHYMAL_DN	347252	IGFBPL1	347252	IGFBPL1	M9192	16288205	Table 3S	Genes down-regulated in luminal-like breast cancer cell lines compared to the mesenchymal-like ones.	Homo sapiens	human	NA	NA
C2	CGP	CHARAFE_BREAST_CANCER_LUMINAL_VS_MESENCHYMAL_DN	121457	IKBIP	121457	IKBIP	M9192	16288205	Table 3S	Genes down-regulated in luminal-like breast cancer cell lines compared to the mesenchymal-like ones.	Homo sapiens	human	NA	NA
C2	CGP	CHARAFE_BREAST_CANCER_LUMINAL_VS_MESENCHYMAL_DN	3589	IL11	3589	IL11	M9192	16288205	Table 3S	Genes down-regulated in luminal-like breast cancer cell lines compared to the mesenchymal-like ones.	Homo sapiens	human	NA	NA
C2	CGP	CHARAFE_BREAST_CANCER_LUMINAL_VS_MESENCHYMAL_DN	3600	IL15	3600	IL15	M9192	16288205	Table 3S	Genes down-regulated in luminal-like breast cancer cell lines compared to the mesenchymal-like ones.	Homo sapiens	human	NA	NA
C2	CGP	CHARAFE_BREAST_CANCER_LUMINAL_VS_MESENCHYMAL_DN	3569	IL6	3569	IL6	M9192	16288205	Table 3S	Genes down-regulated in luminal-like breast cancer cell lines compared to the mesenchymal-like ones.	Homo sapiens	human	NA	NA
C2	CGP	CHARAFE_BREAST_CANCER_LUMINAL_VS_MESENCHYMAL_DN	3575	IL7R	3575	IL7R	M9192	16288205	Table 3S	Genes down-regulated in luminal-like breast cancer cell lines compared to the mesenchymal-like ones.	Homo sapiens	human	NA	NA
C2	CGP	CHARAFE_BREAST_CANCER_LUMINAL_VS_MESENCHYMAL_DN	3609	ILF3	3609	ILF3	M9192	16288205	Table 3S	Genes down-regulated in luminal-like breast cancer cell lines compared to the mesenchymal-like ones.	Homo sapiens	human	NA	NA
C2	CGP	CHARAFE_BREAST_CANCER_LUMINAL_VS_MESENCHYMAL_DN	3619	INCENP	3619	INCENP	M9192	16288205	Table 3S	Genes down-regulated in luminal-like breast cancer cell lines compared to the mesenchymal-like ones.	Homo sapiens	human	NA	NA
C2	CGP	CHARAFE_BREAST_CANCER_LUMINAL_VS_MESENCHYMAL_DN	3624	INHBA	3624	INHBA	M9192	16288205	Table 3S	Genes down-regulated in luminal-like breast cancer cell lines compared to the mesenchymal-like ones.	Homo sapiens	human	NA	NA
C2	CGP	CHARAFE_BREAST_CANCER_LUMINAL_VS_MESENCHYMAL_DN	3628	INPP1	3628	INPP1	M9192	16288205	Table 3S	Genes down-regulated in luminal-like breast cancer cell lines compared to the mesenchymal-like ones.	Homo sapiens	human	NA	NA
C2	CGP	CHARAFE_BREAST_CANCER_LUMINAL_VS_MESENCHYMAL_DN	3843	IPO5	3843	IPO5	M9192	16288205	Table 3S	Genes down-regulated in luminal-like breast cancer cell lines compared to the mesenchymal-like ones.	Homo sapiens	human	NA	NA
C2	CGP	CHARAFE_BREAST_CANCER_LUMINAL_VS_MESENCHYMAL_DN	3656	IRAK2	3656	IRAK2	M9192	16288205	Table 3S	Genes down-regulated in luminal-like breast cancer cell lines compared to the mesenchymal-like ones.	Homo sapiens	human	NA	NA
C2	CGP	CHARAFE_BREAST_CANCER_LUMINAL_VS_MESENCHYMAL_DN	3672	ITGA1	3672	ITGA1	M9192	16288205	Table 3S	Genes down-regulated in luminal-like breast cancer cell lines compared to the mesenchymal-like ones.	Homo sapiens	human	NA	NA
C2	CGP	CHARAFE_BREAST_CANCER_LUMINAL_VS_MESENCHYMAL_DN	3685	ITGAV	3685	ITGAV	M9192	16288205	Table 3S	Genes down-regulated in luminal-like breast cancer cell lines compared to the mesenchymal-like ones.	Homo sapiens	human	NA	NA
C2	CGP	CHARAFE_BREAST_CANCER_LUMINAL_VS_MESENCHYMAL_DN	81618	ITM2C	81618	ITM2C	M9192	16288205	Table 3S	Genes down-regulated in luminal-like breast cancer cell lines compared to the mesenchymal-like ones.	Homo sapiens	human	NA	NA
C2	CGP	CHARAFE_BREAST_CANCER_LUMINAL_VS_MESENCHYMAL_DN	6744	ITPRID2	6744	ITPRID2	M9192	16288205	Table 3S	Genes down-regulated in luminal-like breast cancer cell lines compared to the mesenchymal-like ones.	Homo sapiens	human	NA	NA
C2	CGP	CHARAFE_BREAST_CANCER_LUMINAL_VS_MESENCHYMAL_DN	85450	ITPRIP	85450	ITPRIP	M9192	16288205	Table 3S	Genes down-regulated in luminal-like breast cancer cell lines compared to the mesenchymal-like ones.	Homo sapiens	human	NA	NA
C2	CGP	CHARAFE_BREAST_CANCER_LUMINAL_VS_MESENCHYMAL_DN	6453	ITSN1	6453	ITSN1	M9192	16288205	Table 3S	Genes down-regulated in luminal-like breast cancer cell lines compared to the mesenchymal-like ones.	Homo sapiens	human	NA	NA
C2	CGP	CHARAFE_BREAST_CANCER_LUMINAL_VS_MESENCHYMAL_DN	182	JAG1	182	JAG1	M9192	16288205	Table 3S	Genes down-regulated in luminal-like breast cancer cell lines compared to the mesenchymal-like ones.	Homo sapiens	human	NA	NA
C2	CGP	CHARAFE_BREAST_CANCER_LUMINAL_VS_MESENCHYMAL_DN	25959	KANK2	25959	KANK2	M9192	16288205	Table 3S	Genes down-regulated in luminal-like breast cancer cell lines compared to the mesenchymal-like ones.	Homo sapiens	human	NA	NA
C2	CGP	CHARAFE_BREAST_CANCER_LUMINAL_VS_MESENCHYMAL_DN	84056	KATNAL1	84056	KATNAL1	M9192	16288205	Table 3S	Genes down-regulated in luminal-like breast cancer cell lines compared to the mesenchymal-like ones.	Homo sapiens	human	NA	NA
C2	CGP	CHARAFE_BREAST_CANCER_LUMINAL_VS_MESENCHYMAL_DN	115207	KCTD12	115207	KCTD12	M9192	16288205	Table 3S	Genes down-regulated in luminal-like breast cancer cell lines compared to the mesenchymal-like ones.	Homo sapiens	human	NA	NA
C2	CGP	CHARAFE_BREAST_CANCER_LUMINAL_VS_MESENCHYMAL_DN	146909	KIF18B	146909	KIF18B	M9192	16288205	Table 3S	Genes down-regulated in luminal-like breast cancer cell lines compared to the mesenchymal-like ones.	Homo sapiens	human	NA	NA
C2	CGP	CHARAFE_BREAST_CANCER_LUMINAL_VS_MESENCHYMAL_DN	3797	KIF3C	3797	KIF3C	M9192	16288205	Table 3S	Genes down-regulated in luminal-like breast cancer cell lines compared to the mesenchymal-like ones.	Homo sapiens	human	NA	NA
C2	CGP	CHARAFE_BREAST_CANCER_LUMINAL_VS_MESENCHYMAL_DN	55243	KIRREL1	55243	KIRREL1	M9192	16288205	Table 3S	Genes down-regulated in luminal-like breast cancer cell lines compared to the mesenchymal-like ones.	Homo sapiens	human	NA	NA
C2	CGP	CHARAFE_BREAST_CANCER_LUMINAL_VS_MESENCHYMAL_DN	114818	KLHL29	114818	KLHL29	M9192	16288205	Table 3S	Genes down-regulated in luminal-like breast cancer cell lines compared to the mesenchymal-like ones.	Homo sapiens	human	NA	NA
C2	CGP	CHARAFE_BREAST_CANCER_LUMINAL_VS_MESENCHYMAL_DN	3837	KPNB1	3837	KPNB1	M9192	16288205	Table 3S	Genes down-regulated in luminal-like breast cancer cell lines compared to the mesenchymal-like ones.	Homo sapiens	human	NA	NA
C2	CGP	CHARAFE_BREAST_CANCER_LUMINAL_VS_MESENCHYMAL_DN	3912	LAMB1	3912	LAMB1	M9192	16288205	Table 3S	Genes down-regulated in luminal-like breast cancer cell lines compared to the mesenchymal-like ones.	Homo sapiens	human	NA	NA
C2	CGP	CHARAFE_BREAST_CANCER_LUMINAL_VS_MESENCHYMAL_DN	3915	LAMC1	3915	LAMC1	M9192	16288205	Table 3S	Genes down-regulated in luminal-like breast cancer cell lines compared to the mesenchymal-like ones.	Homo sapiens	human	NA	NA
C2	CGP	CHARAFE_BREAST_CANCER_LUMINAL_VS_MESENCHYMAL_DN	55323	LARP6	55323	LARP6	M9192	16288205	Table 3S	Genes down-regulated in luminal-like breast cancer cell lines compared to the mesenchymal-like ones.	Homo sapiens	human	NA	NA
C2	CGP	CHARAFE_BREAST_CANCER_LUMINAL_VS_MESENCHYMAL_DN	143903	LAYN	143903	LAYN	M9192	16288205	Table 3S	Genes down-regulated in luminal-like breast cancer cell lines compared to the mesenchymal-like ones.	Homo sapiens	human	NA	NA
C2	CGP	CHARAFE_BREAST_CANCER_LUMINAL_VS_MESENCHYMAL_DN	81606	LBH	81606	LBH	M9192	16288205	Table 3S	Genes down-regulated in luminal-like breast cancer cell lines compared to the mesenchymal-like ones.	Homo sapiens	human	NA	NA
C2	CGP	CHARAFE_BREAST_CANCER_LUMINAL_VS_MESENCHYMAL_DN	3945	LDHB	3945	LDHB	M9192	16288205	Table 3S	Genes down-regulated in luminal-like breast cancer cell lines compared to the mesenchymal-like ones.	Homo sapiens	human	NA	NA
C2	CGP	CHARAFE_BREAST_CANCER_LUMINAL_VS_MESENCHYMAL_DN	10186	LHFPL6	10186	LHFPL6	M9192	16288205	Table 3S	Genes down-regulated in luminal-like breast cancer cell lines compared to the mesenchymal-like ones.	Homo sapiens	human	NA	NA
C2	CGP	CHARAFE_BREAST_CANCER_LUMINAL_VS_MESENCHYMAL_DN	128077	LIX1L	128077	LIX1L	M9192	16288205	Table 3S	Genes down-regulated in luminal-like breast cancer cell lines compared to the mesenchymal-like ones.	Homo sapiens	human	NA	NA
C2	CGP	CHARAFE_BREAST_CANCER_LUMINAL_VS_MESENCHYMAL_DN	4016	LOXL1	4016	LOXL1	M9192	16288205	Table 3S	Genes down-regulated in luminal-like breast cancer cell lines compared to the mesenchymal-like ones.	Homo sapiens	human	NA	NA
C2	CGP	CHARAFE_BREAST_CANCER_LUMINAL_VS_MESENCHYMAL_DN	4017	LOXL2	4017	LOXL2	M9192	16288205	Table 3S	Genes down-regulated in luminal-like breast cancer cell lines compared to the mesenchymal-like ones.	Homo sapiens	human	NA	NA
C2	CGP	CHARAFE_BREAST_CANCER_LUMINAL_VS_MESENCHYMAL_DN	1902	LPAR1	1902	LPAR1	M9192	16288205	Table 3S	Genes down-regulated in luminal-like breast cancer cell lines compared to the mesenchymal-like ones.	Homo sapiens	human	NA	NA
C2	CGP	CHARAFE_BREAST_CANCER_LUMINAL_VS_MESENCHYMAL_DN	79705	LRRK1	79705	LRRK1	M9192	16288205	Table 3S	Genes down-regulated in luminal-like breast cancer cell lines compared to the mesenchymal-like ones.	Homo sapiens	human	NA	NA
C2	CGP	CHARAFE_BREAST_CANCER_LUMINAL_VS_MESENCHYMAL_DN	4053	LTBP2	4053	LTBP2	M9192	16288205	Table 3S	Genes down-regulated in luminal-like breast cancer cell lines compared to the mesenchymal-like ones.	Homo sapiens	human	NA	NA
C2	CGP	CHARAFE_BREAST_CANCER_LUMINAL_VS_MESENCHYMAL_DN	7798	LUZP1	7798	LUZP1	M9192	16288205	Table 3S	Genes down-regulated in luminal-like breast cancer cell lines compared to the mesenchymal-like ones.	Homo sapiens	human	NA	NA
C2	CGP	CHARAFE_BREAST_CANCER_LUMINAL_VS_MESENCHYMAL_DN	4067	LYN	4067	LYN	M9192	16288205	Table 3S	Genes down-regulated in luminal-like breast cancer cell lines compared to the mesenchymal-like ones.	Homo sapiens	human	NA	NA
C2	CGP	CHARAFE_BREAST_CANCER_LUMINAL_VS_MESENCHYMAL_DN	10892	MALT1	10892	MALT1	M9192	16288205	Table 3S	Genes down-regulated in luminal-like breast cancer cell lines compared to the mesenchymal-like ones.	Homo sapiens	human	NA	NA
C2	CGP	CHARAFE_BREAST_CANCER_LUMINAL_VS_MESENCHYMAL_DN	84441	MAML2	84441	MAML2	M9192	16288205	Table 3S	Genes down-regulated in luminal-like breast cancer cell lines compared to the mesenchymal-like ones.	Homo sapiens	human	NA	NA
C2	CGP	CHARAFE_BREAST_CANCER_LUMINAL_VS_MESENCHYMAL_DN	4131	MAP1B	4131	MAP1B	M9192	16288205	Table 3S	Genes down-regulated in luminal-like breast cancer cell lines compared to the mesenchymal-like ones.	Homo sapiens	human	NA	NA
C2	CGP	CHARAFE_BREAST_CANCER_LUMINAL_VS_MESENCHYMAL_DN	9448	MAP4K4	9448	MAP4K4	M9192	16288205	Table 3S	Genes down-regulated in luminal-like breast cancer cell lines compared to the mesenchymal-like ones.	Homo sapiens	human	NA	NA
C2	CGP	CHARAFE_BREAST_CANCER_LUMINAL_VS_MESENCHYMAL_DN	55700	MAP7D1	55700	MAP7D1	M9192	16288205	Table 3S	Genes down-regulated in luminal-like breast cancer cell lines compared to the mesenchymal-like ones.	Homo sapiens	human	NA	NA
C2	CGP	CHARAFE_BREAST_CANCER_LUMINAL_VS_MESENCHYMAL_DN	22919	MAPRE1	22919	MAPRE1	M9192	16288205	Table 3S	Genes down-regulated in luminal-like breast cancer cell lines compared to the mesenchymal-like ones.	Homo sapiens	human	NA	NA
C2	CGP	CHARAFE_BREAST_CANCER_LUMINAL_VS_MESENCHYMAL_DN	83742	MARVELD1	83742	MARVELD1	M9192	16288205	Table 3S	Genes down-regulated in luminal-like breast cancer cell lines compared to the mesenchymal-like ones.	Homo sapiens	human	NA	NA
C2	CGP	CHARAFE_BREAST_CANCER_LUMINAL_VS_MESENCHYMAL_DN	4162	MCAM	4162	MCAM	M9192	16288205	Table 3S	Genes down-regulated in luminal-like breast cancer cell lines compared to the mesenchymal-like ones.	Homo sapiens	human	NA	NA
C2	CGP	CHARAFE_BREAST_CANCER_LUMINAL_VS_MESENCHYMAL_DN	90411	MCFD2	90411	MCFD2	M9192	16288205	Table 3S	Genes down-regulated in luminal-like breast cancer cell lines compared to the mesenchymal-like ones.	Homo sapiens	human	NA	NA
C2	CGP	CHARAFE_BREAST_CANCER_LUMINAL_VS_MESENCHYMAL_DN	29969	MDFIC	29969	MDFIC	M9192	16288205	Table 3S	Genes down-regulated in luminal-like breast cancer cell lines compared to the mesenchymal-like ones.	Homo sapiens	human	NA	NA
C2	CGP	CHARAFE_BREAST_CANCER_LUMINAL_VS_MESENCHYMAL_DN	4233	MET	4233	MET	M9192	16288205	Table 3S	Genes down-regulated in luminal-like breast cancer cell lines compared to the mesenchymal-like ones.	Homo sapiens	human	NA	NA
C2	CGP	CHARAFE_BREAST_CANCER_LUMINAL_VS_MESENCHYMAL_DN	4240	MFGE8	4240	MFGE8	M9192	16288205	Table 3S	Genes down-regulated in luminal-like breast cancer cell lines compared to the mesenchymal-like ones.	Homo sapiens	human	NA	NA
C2	CGP	CHARAFE_BREAST_CANCER_LUMINAL_VS_MESENCHYMAL_DN	4281	MID1	4281	MID1	M9192	16288205	Table 3S	Genes down-regulated in luminal-like breast cancer cell lines compared to the mesenchymal-like ones.	Homo sapiens	human	NA	NA
C2	CGP	CHARAFE_BREAST_CANCER_LUMINAL_VS_MESENCHYMAL_DN	399959	MIR100HG	399959	MIR100HG	M9192	16288205	Table 3S	Genes down-regulated in luminal-like breast cancer cell lines compared to the mesenchymal-like ones.	Homo sapiens	human	NA	NA
C2	CGP	CHARAFE_BREAST_CANCER_LUMINAL_VS_MESENCHYMAL_DN	4313	MMP2	4313	MMP2	M9192	16288205	Table 3S	Genes down-regulated in luminal-like breast cancer cell lines compared to the mesenchymal-like ones.	Homo sapiens	human	NA	NA
C2	CGP	CHARAFE_BREAST_CANCER_LUMINAL_VS_MESENCHYMAL_DN	4354	MPP1	4354	MPP1	M9192	16288205	Table 3S	Genes down-regulated in luminal-like breast cancer cell lines compared to the mesenchymal-like ones.	Homo sapiens	human	NA	NA
C2	CGP	CHARAFE_BREAST_CANCER_LUMINAL_VS_MESENCHYMAL_DN	23164	MPRIP	23164	MPRIP	M9192	16288205	Table 3S	Genes down-regulated in luminal-like breast cancer cell lines compared to the mesenchymal-like ones.	Homo sapiens	human	NA	NA
C2	CGP	CHARAFE_BREAST_CANCER_LUMINAL_VS_MESENCHYMAL_DN	9902	MRC2	9902	MRC2	M9192	16288205	Table 3S	Genes down-regulated in luminal-like breast cancer cell lines compared to the mesenchymal-like ones.	Homo sapiens	human	NA	NA
C2	CGP	CHARAFE_BREAST_CANCER_LUMINAL_VS_MESENCHYMAL_DN	91283	MSANTD3	91283	MSANTD3	M9192	16288205	Table 3S	Genes down-regulated in luminal-like breast cancer cell lines compared to the mesenchymal-like ones.	Homo sapiens	human	NA	NA
C2	CGP	CHARAFE_BREAST_CANCER_LUMINAL_VS_MESENCHYMAL_DN	4478	MSN	4478	MSN	M9192	16288205	Table 3S	Genes down-regulated in luminal-like breast cancer cell lines compared to the mesenchymal-like ones.	Homo sapiens	human	NA	NA
C2	CGP	CHARAFE_BREAST_CANCER_LUMINAL_VS_MESENCHYMAL_DN	253827	MSRB3	253827	MSRB3	M9192	16288205	Table 3S	Genes down-regulated in luminal-like breast cancer cell lines compared to the mesenchymal-like ones.	Homo sapiens	human	NA	NA
C2	CGP	CHARAFE_BREAST_CANCER_LUMINAL_VS_MESENCHYMAL_DN	23255	MTCL1	23255	MTCL1	M9192	16288205	Table 3S	Genes down-regulated in luminal-like breast cancer cell lines compared to the mesenchymal-like ones.	Homo sapiens	human	NA	NA
C2	CGP	CHARAFE_BREAST_CANCER_LUMINAL_VS_MESENCHYMAL_DN	8898	MTMR2	8898	MTMR2	M9192	16288205	Table 3S	Genes down-regulated in luminal-like breast cancer cell lines compared to the mesenchymal-like ones.	Homo sapiens	human	NA	NA
C2	CGP	CHARAFE_BREAST_CANCER_LUMINAL_VS_MESENCHYMAL_DN	439921	MXRA7	439921	MXRA7	M9192	16288205	Table 3S	Genes down-regulated in luminal-like breast cancer cell lines compared to the mesenchymal-like ones.	Homo sapiens	human	NA	NA
C2	CGP	CHARAFE_BREAST_CANCER_LUMINAL_VS_MESENCHYMAL_DN	4638	MYLK	4638	MYLK	M9192	16288205	Table 3S	Genes down-regulated in luminal-like breast cancer cell lines compared to the mesenchymal-like ones.	Homo sapiens	human	NA	NA
C2	CGP	CHARAFE_BREAST_CANCER_LUMINAL_VS_MESENCHYMAL_DN	4664	NAB1	4664	NAB1	M9192	16288205	Table 3S	Genes down-regulated in luminal-like breast cancer cell lines compared to the mesenchymal-like ones.	Homo sapiens	human	NA	NA
C2	CGP	CHARAFE_BREAST_CANCER_LUMINAL_VS_MESENCHYMAL_DN	4673	NAP1L1	4673	NAP1L1	M9192	16288205	Table 3S	Genes down-regulated in luminal-like breast cancer cell lines compared to the mesenchymal-like ones.	Homo sapiens	human	NA	NA
C2	CGP	CHARAFE_BREAST_CANCER_LUMINAL_VS_MESENCHYMAL_DN	266812	NAP1L5	266812	NAP1L5	M9192	16288205	Table 3S	Genes down-regulated in luminal-like breast cancer cell lines compared to the mesenchymal-like ones.	Homo sapiens	human	NA	NA
C2	CGP	CHARAFE_BREAST_CANCER_LUMINAL_VS_MESENCHYMAL_DN	89796	NAV1	89796	NAV1	M9192	16288205	Table 3S	Genes down-regulated in luminal-like breast cancer cell lines compared to the mesenchymal-like ones.	Homo sapiens	human	NA	NA
C2	CGP	CHARAFE_BREAST_CANCER_LUMINAL_VS_MESENCHYMAL_DN	89795	NAV3	89795	NAV3	M9192	16288205	Table 3S	Genes down-regulated in luminal-like breast cancer cell lines compared to the mesenchymal-like ones.	Homo sapiens	human	NA	NA
C2	CGP	CHARAFE_BREAST_CANCER_LUMINAL_VS_MESENCHYMAL_DN	64151	NCAPG	64151	NCAPG	M9192	16288205	Table 3S	Genes down-regulated in luminal-like breast cancer cell lines compared to the mesenchymal-like ones.	Homo sapiens	human	NA	NA
C2	CGP	CHARAFE_BREAST_CANCER_LUMINAL_VS_MESENCHYMAL_DN	10403	NDC80	10403	NDC80	M9192	16288205	Table 3S	Genes down-regulated in luminal-like breast cancer cell lines compared to the mesenchymal-like ones.	Homo sapiens	human	NA	NA
C2	CGP	CHARAFE_BREAST_CANCER_LUMINAL_VS_MESENCHYMAL_DN	81565	NDEL1	81565	NDEL1	M9192	16288205	Table 3S	Genes down-regulated in luminal-like breast cancer cell lines compared to the mesenchymal-like ones.	Homo sapiens	human	NA	NA
C2	CGP	CHARAFE_BREAST_CANCER_LUMINAL_VS_MESENCHYMAL_DN	25945	NECTIN3	25945	NECTIN3	M9192	16288205	Table 3S	Genes down-regulated in luminal-like breast cancer cell lines compared to the mesenchymal-like ones.	Homo sapiens	human	NA	NA
C2	CGP	CHARAFE_BREAST_CANCER_LUMINAL_VS_MESENCHYMAL_DN	91624	NEXN	91624	NEXN	M9192	16288205	Table 3S	Genes down-regulated in luminal-like breast cancer cell lines compared to the mesenchymal-like ones.	Homo sapiens	human	NA	NA
C2	CGP	CHARAFE_BREAST_CANCER_LUMINAL_VS_MESENCHYMAL_DN	22795	NID2	22795	NID2	M9192	16288205	Table 3S	Genes down-regulated in luminal-like breast cancer cell lines compared to the mesenchymal-like ones.	Homo sapiens	human	NA	NA
C2	CGP	CHARAFE_BREAST_CANCER_LUMINAL_VS_MESENCHYMAL_DN	23057	NMNAT2	23057	NMNAT2	M9192	16288205	Table 3S	Genes down-regulated in luminal-like breast cancer cell lines compared to the mesenchymal-like ones.	Homo sapiens	human	NA	NA
C2	CGP	CHARAFE_BREAST_CANCER_LUMINAL_VS_MESENCHYMAL_DN	9397	NMT2	9397	NMT2	M9192	16288205	Table 3S	Genes down-regulated in luminal-like breast cancer cell lines compared to the mesenchymal-like ones.	Homo sapiens	human	NA	NA
C2	CGP	CHARAFE_BREAST_CANCER_LUMINAL_VS_MESENCHYMAL_DN	4837	NNMT	4837	NNMT	M9192	16288205	Table 3S	Genes down-regulated in luminal-like breast cancer cell lines compared to the mesenchymal-like ones.	Homo sapiens	human	NA	NA
C2	CGP	CHARAFE_BREAST_CANCER_LUMINAL_VS_MESENCHYMAL_DN	51406	NOL7	51406	NOL7	M9192	16288205	Table 3S	Genes down-regulated in luminal-like breast cancer cell lines compared to the mesenchymal-like ones.	Homo sapiens	human	NA	NA
C2	CGP	CHARAFE_BREAST_CANCER_LUMINAL_VS_MESENCHYMAL_DN	79707	NOL9	79707	NOL9	M9192	16288205	Table 3S	Genes down-regulated in luminal-like breast cancer cell lines compared to the mesenchymal-like ones.	Homo sapiens	human	NA	NA
C2	CGP	CHARAFE_BREAST_CANCER_LUMINAL_VS_MESENCHYMAL_DN	4841	NONO	4841	NONO	M9192	16288205	Table 3S	Genes down-regulated in luminal-like breast cancer cell lines compared to the mesenchymal-like ones.	Homo sapiens	human	NA	NA
C2	CGP	CHARAFE_BREAST_CANCER_LUMINAL_VS_MESENCHYMAL_DN	7025	NR2F1	7025	NR2F1	M9192	16288205	Table 3S	Genes down-regulated in luminal-like breast cancer cell lines compared to the mesenchymal-like ones.	Homo sapiens	human	NA	NA
C2	CGP	CHARAFE_BREAST_CANCER_LUMINAL_VS_MESENCHYMAL_DN	441094	NR2F1-AS1	441094	NR2F1-AS1	M9192	16288205	Table 3S	Genes down-regulated in luminal-like breast cancer cell lines compared to the mesenchymal-like ones.	Homo sapiens	human	NA	NA
C2	CGP	CHARAFE_BREAST_CANCER_LUMINAL_VS_MESENCHYMAL_DN	2908	NR3C1	2908	NR3C1	M9192	16288205	Table 3S	Genes down-regulated in luminal-like breast cancer cell lines compared to the mesenchymal-like ones.	Homo sapiens	human	NA	NA
C2	CGP	CHARAFE_BREAST_CANCER_LUMINAL_VS_MESENCHYMAL_DN	8829	NRP1	8829	NRP1	M9192	16288205	Table 3S	Genes down-regulated in luminal-like breast cancer cell lines compared to the mesenchymal-like ones.	Homo sapiens	human	NA	NA
C2	CGP	CHARAFE_BREAST_CANCER_LUMINAL_VS_MESENCHYMAL_DN	4907	NT5E	4907	NT5E	M9192	16288205	Table 3S	Genes down-regulated in luminal-like breast cancer cell lines compared to the mesenchymal-like ones.	Homo sapiens	human	NA	NA
C2	CGP	CHARAFE_BREAST_CANCER_LUMINAL_VS_MESENCHYMAL_DN	9631	NUP155	9631	NUP155	M9192	16288205	Table 3S	Genes down-regulated in luminal-like breast cancer cell lines compared to the mesenchymal-like ones.	Homo sapiens	human	NA	NA
C2	CGP	CHARAFE_BREAST_CANCER_LUMINAL_VS_MESENCHYMAL_DN	4927	NUP88	4927	NUP88	M9192	16288205	Table 3S	Genes down-regulated in luminal-like breast cancer cell lines compared to the mesenchymal-like ones.	Homo sapiens	human	NA	NA
C2	CGP	CHARAFE_BREAST_CANCER_LUMINAL_VS_MESENCHYMAL_DN	9180	OSMR	9180	OSMR	M9192	16288205	Table 3S	Genes down-regulated in luminal-like breast cancer cell lines compared to the mesenchymal-like ones.	Homo sapiens	human	NA	NA
C2	CGP	CHARAFE_BREAST_CANCER_LUMINAL_VS_MESENCHYMAL_DN	64175	P3H1	64175	P3H1	M9192	16288205	Table 3S	Genes down-regulated in luminal-like breast cancer cell lines compared to the mesenchymal-like ones.	Homo sapiens	human	NA	NA
C2	CGP	CHARAFE_BREAST_CANCER_LUMINAL_VS_MESENCHYMAL_DN	55214	P3H2	55214	P3H2	M9192	16288205	Table 3S	Genes down-regulated in luminal-like breast cancer cell lines compared to the mesenchymal-like ones.	Homo sapiens	human	NA	NA
C2	CGP	CHARAFE_BREAST_CANCER_LUMINAL_VS_MESENCHYMAL_DN	8761	PABPC4	8761	PABPC4	M9192	16288205	Table 3S	Genes down-regulated in luminal-like breast cancer cell lines compared to the mesenchymal-like ones.	Homo sapiens	human	NA	NA
C2	CGP	CHARAFE_BREAST_CANCER_LUMINAL_VS_MESENCHYMAL_DN	5048	PAFAH1B1	5048	PAFAH1B1	M9192	16288205	Table 3S	Genes down-regulated in luminal-like breast cancer cell lines compared to the mesenchymal-like ones.	Homo sapiens	human	NA	NA
C2	CGP	CHARAFE_BREAST_CANCER_LUMINAL_VS_MESENCHYMAL_DN	445815	PALM2AKAP2	445815	PALM2AKAP2	M9192	16288205	Table 3S	Genes down-regulated in luminal-like breast cancer cell lines compared to the mesenchymal-like ones.	Homo sapiens	human	NA	NA
C2	CGP	CHARAFE_BREAST_CANCER_LUMINAL_VS_MESENCHYMAL_DN	5069	PAPPA	5069	PAPPA	M9192	16288205	Table 3S	Genes down-regulated in luminal-like breast cancer cell lines compared to the mesenchymal-like ones.	Homo sapiens	human	NA	NA
C2	CGP	CHARAFE_BREAST_CANCER_LUMINAL_VS_MESENCHYMAL_DN	55742	PARVA	55742	PARVA	M9192	16288205	Table 3S	Genes down-regulated in luminal-like breast cancer cell lines compared to the mesenchymal-like ones.	Homo sapiens	human	NA	NA
C2	CGP	CHARAFE_BREAST_CANCER_LUMINAL_VS_MESENCHYMAL_DN	5139	PDE3A	5139	PDE3A	M9192	16288205	Table 3S	Genes down-regulated in luminal-like breast cancer cell lines compared to the mesenchymal-like ones.	Homo sapiens	human	NA	NA
C2	CGP	CHARAFE_BREAST_CANCER_LUMINAL_VS_MESENCHYMAL_DN	5141	PDE4A	5141	PDE4A	M9192	16288205	Table 3S	Genes down-regulated in luminal-like breast cancer cell lines compared to the mesenchymal-like ones.	Homo sapiens	human	NA	NA
C2	CGP	CHARAFE_BREAST_CANCER_LUMINAL_VS_MESENCHYMAL_DN	27115	PDE7B	27115	PDE7B	M9192	16288205	Table 3S	Genes down-regulated in luminal-like breast cancer cell lines compared to the mesenchymal-like ones.	Homo sapiens	human	NA	NA
C2	CGP	CHARAFE_BREAST_CANCER_LUMINAL_VS_MESENCHYMAL_DN	5154	PDGFA	5154	PDGFA	M9192	16288205	Table 3S	Genes down-regulated in luminal-like breast cancer cell lines compared to the mesenchymal-like ones.	Homo sapiens	human	NA	NA
C2	CGP	CHARAFE_BREAST_CANCER_LUMINAL_VS_MESENCHYMAL_DN	56034	PDGFC	56034	PDGFC	M9192	16288205	Table 3S	Genes down-regulated in luminal-like breast cancer cell lines compared to the mesenchymal-like ones.	Homo sapiens	human	NA	NA
C2	CGP	CHARAFE_BREAST_CANCER_LUMINAL_VS_MESENCHYMAL_DN	54704	PDP1	54704	PDP1	M9192	16288205	Table 3S	Genes down-regulated in luminal-like breast cancer cell lines compared to the mesenchymal-like ones.	Homo sapiens	human	NA	NA
C2	CGP	CHARAFE_BREAST_CANCER_LUMINAL_VS_MESENCHYMAL_DN	5198	PFAS	5198	PFAS	M9192	16288205	Table 3S	Genes down-regulated in luminal-like breast cancer cell lines compared to the mesenchymal-like ones.	Homo sapiens	human	NA	NA
C2	CGP	CHARAFE_BREAST_CANCER_LUMINAL_VS_MESENCHYMAL_DN	5214	PFKP	5214	PFKP	M9192	16288205	Table 3S	Genes down-regulated in luminal-like breast cancer cell lines compared to the mesenchymal-like ones.	Homo sapiens	human	NA	NA
C2	CGP	CHARAFE_BREAST_CANCER_LUMINAL_VS_MESENCHYMAL_DN	90102	PHLDB2	90102	PHLDB2	M9192	16288205	Table 3S	Genes down-regulated in luminal-like breast cancer cell lines compared to the mesenchymal-like ones.	Homo sapiens	human	NA	NA
C2	CGP	CHARAFE_BREAST_CANCER_LUMINAL_VS_MESENCHYMAL_DN	8301	PICALM	8301	PICALM	M9192	16288205	Table 3S	Genes down-regulated in luminal-like breast cancer cell lines compared to the mesenchymal-like ones.	Homo sapiens	human	NA	NA
C2	CGP	CHARAFE_BREAST_CANCER_LUMINAL_VS_MESENCHYMAL_DN	5293	PIK3CD	5293	PIK3CD	M9192	16288205	Table 3S	Genes down-regulated in luminal-like breast cancer cell lines compared to the mesenchymal-like ones.	Homo sapiens	human	NA	NA
C2	CGP	CHARAFE_BREAST_CANCER_LUMINAL_VS_MESENCHYMAL_DN	5292	PIM1	5292	PIM1	M9192	16288205	Table 3S	Genes down-regulated in luminal-like breast cancer cell lines compared to the mesenchymal-like ones.	Homo sapiens	human	NA	NA
C2	CGP	CHARAFE_BREAST_CANCER_LUMINAL_VS_MESENCHYMAL_DN	5327	PLAT	5327	PLAT	M9192	16288205	Table 3S	Genes down-regulated in luminal-like breast cancer cell lines compared to the mesenchymal-like ones.	Homo sapiens	human	NA	NA
C2	CGP	CHARAFE_BREAST_CANCER_LUMINAL_VS_MESENCHYMAL_DN	5328	PLAU	5328	PLAU	M9192	16288205	Table 3S	Genes down-regulated in luminal-like breast cancer cell lines compared to the mesenchymal-like ones.	Homo sapiens	human	NA	NA
C2	CGP	CHARAFE_BREAST_CANCER_LUMINAL_VS_MESENCHYMAL_DN	5347	PLK1	5347	PLK1	M9192	16288205	Table 3S	Genes down-regulated in luminal-like breast cancer cell lines compared to the mesenchymal-like ones.	Homo sapiens	human	NA	NA
C2	CGP	CHARAFE_BREAST_CANCER_LUMINAL_VS_MESENCHYMAL_DN	5355	PLP2	5355	PLP2	M9192	16288205	Table 3S	Genes down-regulated in luminal-like breast cancer cell lines compared to the mesenchymal-like ones.	Homo sapiens	human	NA	NA
C2	CGP	CHARAFE_BREAST_CANCER_LUMINAL_VS_MESENCHYMAL_DN	5376	PMP22	5376	PMP22	M9192	16288205	Table 3S	Genes down-regulated in luminal-like breast cancer cell lines compared to the mesenchymal-like ones.	Homo sapiens	human	NA	NA
C2	CGP	CHARAFE_BREAST_CANCER_LUMINAL_VS_MESENCHYMAL_DN	10687	PNMA2	10687	PNMA2	M9192	16288205	Table 3S	Genes down-regulated in luminal-like breast cancer cell lines compared to the mesenchymal-like ones.	Homo sapiens	human	NA	NA
C2	CGP	CHARAFE_BREAST_CANCER_LUMINAL_VS_MESENCHYMAL_DN	143888	POGLUT3	143888	POGLUT3	M9192	16288205	Table 3S	Genes down-regulated in luminal-like breast cancer cell lines compared to the mesenchymal-like ones.	Homo sapiens	human	NA	NA
C2	CGP	CHARAFE_BREAST_CANCER_LUMINAL_VS_MESENCHYMAL_DN	64208	POPDC3	64208	POPDC3	M9192	16288205	Table 3S	Genes down-regulated in luminal-like breast cancer cell lines compared to the mesenchymal-like ones.	Homo sapiens	human	NA	NA
C2	CGP	CHARAFE_BREAST_CANCER_LUMINAL_VS_MESENCHYMAL_DN	170954	PPP1R18	170954	PPP1R18	M9192	16288205	Table 3S	Genes down-regulated in luminal-like breast cancer cell lines compared to the mesenchymal-like ones.	Homo sapiens	human	NA	NA
C2	CGP	CHARAFE_BREAST_CANCER_LUMINAL_VS_MESENCHYMAL_DN	9989	PPP4R1	9989	PPP4R1	M9192	16288205	Table 3S	Genes down-regulated in luminal-like breast cancer cell lines compared to the mesenchymal-like ones.	Homo sapiens	human	NA	NA
C2	CGP	CHARAFE_BREAST_CANCER_LUMINAL_VS_MESENCHYMAL_DN	5578	PRKCA	5578	PRKCA	M9192	16288205	Table 3S	Genes down-regulated in luminal-like breast cancer cell lines compared to the mesenchymal-like ones.	Homo sapiens	human	NA	NA
C2	CGP	CHARAFE_BREAST_CANCER_LUMINAL_VS_MESENCHYMAL_DN	23683	PRKD3	23683	PRKD3	M9192	16288205	Table 3S	Genes down-regulated in luminal-like breast cancer cell lines compared to the mesenchymal-like ones.	Homo sapiens	human	NA	NA
C2	CGP	CHARAFE_BREAST_CANCER_LUMINAL_VS_MESENCHYMAL_DN	5621	PRNP	5621	PRNP	M9192	16288205	Table 3S	Genes down-regulated in luminal-like breast cancer cell lines compared to the mesenchymal-like ones.	Homo sapiens	human	NA	NA
C2	CGP	CHARAFE_BREAST_CANCER_LUMINAL_VS_MESENCHYMAL_DN	5627	PROS1	5627	PROS1	M9192	16288205	Table 3S	Genes down-regulated in luminal-like breast cancer cell lines compared to the mesenchymal-like ones.	Homo sapiens	human	NA	NA
C2	CGP	CHARAFE_BREAST_CANCER_LUMINAL_VS_MESENCHYMAL_DN	51334	PRR16	51334	PRR16	M9192	16288205	Table 3S	Genes down-regulated in luminal-like breast cancer cell lines compared to the mesenchymal-like ones.	Homo sapiens	human	NA	NA
C2	CGP	CHARAFE_BREAST_CANCER_LUMINAL_VS_MESENCHYMAL_DN	8492	PRSS12	8492	PRSS12	M9192	16288205	Table 3S	Genes down-regulated in luminal-like breast cancer cell lines compared to the mesenchymal-like ones.	Homo sapiens	human	NA	NA
C2	CGP	CHARAFE_BREAST_CANCER_LUMINAL_VS_MESENCHYMAL_DN	5690	PSMB2	5690	PSMB2	M9192	16288205	Table 3S	Genes down-regulated in luminal-like breast cancer cell lines compared to the mesenchymal-like ones.	Homo sapiens	human	NA	NA
C2	CGP	CHARAFE_BREAST_CANCER_LUMINAL_VS_MESENCHYMAL_DN	5694	PSMB6	5694	PSMB6	M9192	16288205	Table 3S	Genes down-regulated in luminal-like breast cancer cell lines compared to the mesenchymal-like ones.	Homo sapiens	human	NA	NA
C2	CGP	CHARAFE_BREAST_CANCER_LUMINAL_VS_MESENCHYMAL_DN	5698	PSMB9	5698	PSMB9	M9192	16288205	Table 3S	Genes down-regulated in luminal-like breast cancer cell lines compared to the mesenchymal-like ones.	Homo sapiens	human	NA	NA
C2	CGP	CHARAFE_BREAST_CANCER_LUMINAL_VS_MESENCHYMAL_DN	5707	PSMD1	5707	PSMD1	M9192	16288205	Table 3S	Genes down-regulated in luminal-like breast cancer cell lines compared to the mesenchymal-like ones.	Homo sapiens	human	NA	NA
C2	CGP	CHARAFE_BREAST_CANCER_LUMINAL_VS_MESENCHYMAL_DN	5743	PTGS2	5743	PTGS2	M9192	16288205	Table 3S	Genes down-regulated in luminal-like breast cancer cell lines compared to the mesenchymal-like ones.	Homo sapiens	human	NA	NA
C2	CGP	CHARAFE_BREAST_CANCER_LUMINAL_VS_MESENCHYMAL_DN	5793	PTPRG	5793	PTPRG	M9192	16288205	Table 3S	Genes down-regulated in luminal-like breast cancer cell lines compared to the mesenchymal-like ones.	Homo sapiens	human	NA	NA
C2	CGP	CHARAFE_BREAST_CANCER_LUMINAL_VS_MESENCHYMAL_DN	5797	PTPRM	5797	PTPRM	M9192	16288205	Table 3S	Genes down-regulated in luminal-like breast cancer cell lines compared to the mesenchymal-like ones.	Homo sapiens	human	NA	NA
C2	CGP	CHARAFE_BREAST_CANCER_LUMINAL_VS_MESENCHYMAL_DN	9232	PTTG1	9232	PTTG1	M9192	16288205	Table 3S	Genes down-regulated in luminal-like breast cancer cell lines compared to the mesenchymal-like ones.	Homo sapiens	human	NA	NA
C2	CGP	CHARAFE_BREAST_CANCER_LUMINAL_VS_MESENCHYMAL_DN	5806	PTX3	5806	PTX3	M9192	16288205	Table 3S	Genes down-regulated in luminal-like breast cancer cell lines compared to the mesenchymal-like ones.	Homo sapiens	human	NA	NA
C2	CGP	CHARAFE_BREAST_CANCER_LUMINAL_VS_MESENCHYMAL_DN	7837	PXDN	7837	PXDN	M9192	16288205	Table 3S	Genes down-regulated in luminal-like breast cancer cell lines compared to the mesenchymal-like ones.	Homo sapiens	human	NA	NA
C2	CGP	CHARAFE_BREAST_CANCER_LUMINAL_VS_MESENCHYMAL_DN	5836	PYGL	5836	PYGL	M9192	16288205	Table 3S	Genes down-regulated in luminal-like breast cancer cell lines compared to the mesenchymal-like ones.	Homo sapiens	human	NA	NA
C2	CGP	CHARAFE_BREAST_CANCER_LUMINAL_VS_MESENCHYMAL_DN	9444	QKI	9444	QKI	M9192	16288205	Table 3S	Genes down-regulated in luminal-like breast cancer cell lines compared to the mesenchymal-like ones.	Homo sapiens	human	NA	NA
C2	CGP	CHARAFE_BREAST_CANCER_LUMINAL_VS_MESENCHYMAL_DN	11031	RAB31	11031	RAB31	M9192	16288205	Table 3S	Genes down-regulated in luminal-like breast cancer cell lines compared to the mesenchymal-like ones.	Homo sapiens	human	NA	NA
C2	CGP	CHARAFE_BREAST_CANCER_LUMINAL_VS_MESENCHYMAL_DN	83871	RAB34	83871	RAB34	M9192	16288205	Table 3S	Genes down-regulated in luminal-like breast cancer cell lines compared to the mesenchymal-like ones.	Homo sapiens	human	NA	NA
C2	CGP	CHARAFE_BREAST_CANCER_LUMINAL_VS_MESENCHYMAL_DN	51762	RAB8B	51762	RAB8B	M9192	16288205	Table 3S	Genes down-regulated in luminal-like breast cancer cell lines compared to the mesenchymal-like ones.	Homo sapiens	human	NA	NA
C2	CGP	CHARAFE_BREAST_CANCER_LUMINAL_VS_MESENCHYMAL_DN	26064	RAI14	26064	RAI14	M9192	16288205	Table 3S	Genes down-regulated in luminal-like breast cancer cell lines compared to the mesenchymal-like ones.	Homo sapiens	human	NA	NA
C2	CGP	CHARAFE_BREAST_CANCER_LUMINAL_VS_MESENCHYMAL_DN	10928	RALBP1	10928	RALBP1	M9192	16288205	Table 3S	Genes down-regulated in luminal-like breast cancer cell lines compared to the mesenchymal-like ones.	Homo sapiens	human	NA	NA
C2	CGP	CHARAFE_BREAST_CANCER_LUMINAL_VS_MESENCHYMAL_DN	27303	RBMS3	27303	RBMS3	M9192	16288205	Table 3S	Genes down-regulated in luminal-like breast cancer cell lines compared to the mesenchymal-like ones.	Homo sapiens	human	NA	NA
C2	CGP	CHARAFE_BREAST_CANCER_LUMINAL_VS_MESENCHYMAL_DN	359845	RFLNB	359845	RFLNB	M9192	16288205	Table 3S	Genes down-regulated in luminal-like breast cancer cell lines compared to the mesenchymal-like ones.	Homo sapiens	human	NA	NA
C2	CGP	CHARAFE_BREAST_CANCER_LUMINAL_VS_MESENCHYMAL_DN	23180	RFTN1	23180	RFTN1	M9192	16288205	Table 3S	Genes down-regulated in luminal-like breast cancer cell lines compared to the mesenchymal-like ones.	Homo sapiens	human	NA	NA
C2	CGP	CHARAFE_BREAST_CANCER_LUMINAL_VS_MESENCHYMAL_DN	5997	RGS2	5997	RGS2	M9192	16288205	Table 3S	Genes down-regulated in luminal-like breast cancer cell lines compared to the mesenchymal-like ones.	Homo sapiens	human	NA	NA
C2	CGP	CHARAFE_BREAST_CANCER_LUMINAL_VS_MESENCHYMAL_DN	8601	RGS20	8601	RGS20	M9192	16288205	Table 3S	Genes down-regulated in luminal-like breast cancer cell lines compared to the mesenchymal-like ones.	Homo sapiens	human	NA	NA
C2	CGP	CHARAFE_BREAST_CANCER_LUMINAL_VS_MESENCHYMAL_DN	5999	RGS4	5999	RGS4	M9192	16288205	Table 3S	Genes down-regulated in luminal-like breast cancer cell lines compared to the mesenchymal-like ones.	Homo sapiens	human	NA	NA
C2	CGP	CHARAFE_BREAST_CANCER_LUMINAL_VS_MESENCHYMAL_DN	153830	RNF145	153830	RNF145	M9192	16288205	Table 3S	Genes down-regulated in luminal-like breast cancer cell lines compared to the mesenchymal-like ones.	Homo sapiens	human	NA	NA
C2	CGP	CHARAFE_BREAST_CANCER_LUMINAL_VS_MESENCHYMAL_DN	221687	RNF182	221687	RNF182	M9192	16288205	Table 3S	Genes down-regulated in luminal-like breast cancer cell lines compared to the mesenchymal-like ones.	Homo sapiens	human	NA	NA
C2	CGP	CHARAFE_BREAST_CANCER_LUMINAL_VS_MESENCHYMAL_DN	57142	RTN4	57142	RTN4	M9192	16288205	Table 3S	Genes down-regulated in luminal-like breast cancer cell lines compared to the mesenchymal-like ones.	Homo sapiens	human	NA	NA
C2	CGP	CHARAFE_BREAST_CANCER_LUMINAL_VS_MESENCHYMAL_DN	860	RUNX2	860	RUNX2	M9192	16288205	Table 3S	Genes down-regulated in luminal-like breast cancer cell lines compared to the mesenchymal-like ones.	Homo sapiens	human	NA	NA
C2	CGP	CHARAFE_BREAST_CANCER_LUMINAL_VS_MESENCHYMAL_DN	6273	S100A2	6273	S100A2	M9192	16288205	Table 3S	Genes down-regulated in luminal-like breast cancer cell lines compared to the mesenchymal-like ones.	Homo sapiens	human	NA	NA
C2	CGP	CHARAFE_BREAST_CANCER_LUMINAL_VS_MESENCHYMAL_DN	26278	SACS	26278	SACS	M9192	16288205	Table 3S	Genes down-regulated in luminal-like breast cancer cell lines compared to the mesenchymal-like ones.	Homo sapiens	human	NA	NA
C2	CGP	CHARAFE_BREAST_CANCER_LUMINAL_VS_MESENCHYMAL_DN	6386	SDCBP	6386	SDCBP	M9192	16288205	Table 3S	Genes down-regulated in luminal-like breast cancer cell lines compared to the mesenchymal-like ones.	Homo sapiens	human	NA	NA
C2	CGP	CHARAFE_BREAST_CANCER_LUMINAL_VS_MESENCHYMAL_DN	10371	SEMA3A	10371	SEMA3A	M9192	16288205	Table 3S	Genes down-regulated in luminal-like breast cancer cell lines compared to the mesenchymal-like ones.	Homo sapiens	human	NA	NA
C2	CGP	CHARAFE_BREAST_CANCER_LUMINAL_VS_MESENCHYMAL_DN	23157	SEPTIN6	23157	SEPTIN6	M9192	16288205	Table 3S	Genes down-regulated in luminal-like breast cancer cell lines compared to the mesenchymal-like ones.	Homo sapiens	human	NA	NA
C2	CGP	CHARAFE_BREAST_CANCER_LUMINAL_VS_MESENCHYMAL_DN	1992	SERPINB1	1992	SERPINB1	M9192	16288205	Table 3S	Genes down-regulated in luminal-like breast cancer cell lines compared to the mesenchymal-like ones.	Homo sapiens	human	NA	NA
C2	CGP	CHARAFE_BREAST_CANCER_LUMINAL_VS_MESENCHYMAL_DN	5054	SERPINE1	5054	SERPINE1	M9192	16288205	Table 3S	Genes down-regulated in luminal-like breast cancer cell lines compared to the mesenchymal-like ones.	Homo sapiens	human	NA	NA
C2	CGP	CHARAFE_BREAST_CANCER_LUMINAL_VS_MESENCHYMAL_DN	5270	SERPINE2	5270	SERPINE2	M9192	16288205	Table 3S	Genes down-regulated in luminal-like breast cancer cell lines compared to the mesenchymal-like ones.	Homo sapiens	human	NA	NA
C2	CGP	CHARAFE_BREAST_CANCER_LUMINAL_VS_MESENCHYMAL_DN	6421	SFPQ	6421	SFPQ	M9192	16288205	Table 3S	Genes down-regulated in luminal-like breast cancer cell lines compared to the mesenchymal-like ones.	Homo sapiens	human	NA	NA
C2	CGP	CHARAFE_BREAST_CANCER_LUMINAL_VS_MESENCHYMAL_DN	6422	SFRP1	6422	SFRP1	M9192	16288205	Table 3S	Genes down-regulated in luminal-like breast cancer cell lines compared to the mesenchymal-like ones.	Homo sapiens	human	NA	NA
C2	CGP	CHARAFE_BREAST_CANCER_LUMINAL_VS_MESENCHYMAL_DN	6443	SGCB	6443	SGCB	M9192	16288205	Table 3S	Genes down-regulated in luminal-like breast cancer cell lines compared to the mesenchymal-like ones.	Homo sapiens	human	NA	NA
C2	CGP	CHARAFE_BREAST_CANCER_LUMINAL_VS_MESENCHYMAL_DN	6446	SGK1	6446	SGK1	M9192	16288205	Table 3S	Genes down-regulated in luminal-like breast cancer cell lines compared to the mesenchymal-like ones.	Homo sapiens	human	NA	NA
C2	CGP	CHARAFE_BREAST_CANCER_LUMINAL_VS_MESENCHYMAL_DN	54557	SGTB	54557	SGTB	M9192	16288205	Table 3S	Genes down-regulated in luminal-like breast cancer cell lines compared to the mesenchymal-like ones.	Homo sapiens	human	NA	NA
C2	CGP	CHARAFE_BREAST_CANCER_LUMINAL_VS_MESENCHYMAL_DN	10019	SH2B3	10019	SH2B3	M9192	16288205	Table 3S	Genes down-regulated in luminal-like breast cancer cell lines compared to the mesenchymal-like ones.	Homo sapiens	human	NA	NA
C2	CGP	CHARAFE_BREAST_CANCER_LUMINAL_VS_MESENCHYMAL_DN	400745	SH2D5	400745	SH2D5	M9192	16288205	Table 3S	Genes down-regulated in luminal-like breast cancer cell lines compared to the mesenchymal-like ones.	Homo sapiens	human	NA	NA
C2	CGP	CHARAFE_BREAST_CANCER_LUMINAL_VS_MESENCHYMAL_DN	51100	SH3GLB1	51100	SH3GLB1	M9192	16288205	Table 3S	Genes down-regulated in luminal-like breast cancer cell lines compared to the mesenchymal-like ones.	Homo sapiens	human	NA	NA
C2	CGP	CHARAFE_BREAST_CANCER_LUMINAL_VS_MESENCHYMAL_DN	30011	SH3KBP1	30011	SH3KBP1	M9192	16288205	Table 3S	Genes down-regulated in luminal-like breast cancer cell lines compared to the mesenchymal-like ones.	Homo sapiens	human	NA	NA
C2	CGP	CHARAFE_BREAST_CANCER_LUMINAL_VS_MESENCHYMAL_DN	6474	SHOX2	6474	SHOX2	M9192	16288205	Table 3S	Genes down-regulated in luminal-like breast cancer cell lines compared to the mesenchymal-like ones.	Homo sapiens	human	NA	NA
C2	CGP	CHARAFE_BREAST_CANCER_LUMINAL_VS_MESENCHYMAL_DN	6502	SKP2	6502	SKP2	M9192	16288205	Table 3S	Genes down-regulated in luminal-like breast cancer cell lines compared to the mesenchymal-like ones.	Homo sapiens	human	NA	NA
C2	CGP	CHARAFE_BREAST_CANCER_LUMINAL_VS_MESENCHYMAL_DN	9194	SLC16A7	9194	SLC16A7	M9192	16288205	Table 3S	Genes down-regulated in luminal-like breast cancer cell lines compared to the mesenchymal-like ones.	Homo sapiens	human	NA	NA
C2	CGP	CHARAFE_BREAST_CANCER_LUMINAL_VS_MESENCHYMAL_DN	51312	SLC25A37	51312	SLC25A37	M9192	16288205	Table 3S	Genes down-regulated in luminal-like breast cancer cell lines compared to the mesenchymal-like ones.	Homo sapiens	human	NA	NA
[truncated: 15,114 more rows]
