# Supplementary material for: A novel bioinformatic approach reveals cooperation between Cancer/Testis genes in basal-like breast tumors
Source: Oncogene. 2024 Mar 11;43(18):1369–85. doi: 10.1038/s41388-024-03002-7 (PMC11065691; doi:10.1038/s41388-024-03002-7)
Supplement: Supplementary file 5 — Supplementary Table 4 [file 41388_2024_3002_MOESM5_ESM.xlsx]

## Sheet: Feuil1
gene	sequence
PGK1-F	AGGATAAAGTCAGCCATGTGAG
PGK1-R	CACAGGAACTAAAAGGCAGGA
TBP-F	TGGCCCATAGTGATCTTTGC
TBP-R	TCCTAGAGCATCTCCAGCACA
HORMAD1-F	CAGTTGCAGAGGACTCCCAT
HORMAD1-R	CCATAAGCGCATTCTGGGAA
CT83-F	CGCCGCTTTCAGAGAAACAC
CT83-R	CCCGAGAGAGGTCGTAGACT
BLASTICIDIN-F	GACCTTGTGCAGAACTCGTG
BLASTICIDIN-R	AGGGCAGCAATTCACGAATC
TWIST1-F	GGC TCA GCT ACG CCT TCT C
TWIST1-R	CCT TCT CTG GAA ACA ATG ACA TCT
ZEB1-F	AGG GCA CAC CAG AAG CCA G
ZEB1-R	GAG GTA AAG CGT TTA TAG CCT CTA TCA
VIM-F	ATCCAAGTTTGCTGACCTCTCTGAG
VIM-R	AGGGACTGCACCTGTCTCCGGT
SNAI2-F	TGG TTG CTT CAA GGA CAC AT
SNAI2-R	GTT GCA GTG AGG GCA AGA A
CDH1-F	GGAACTATGAAAAGTGGGCTTG
CDH1-R	AAATTGCCAGGCTCAATGAC
CDH2-F	CTTGTCAGGATCAGGTCT
CDH2-R	GAAGATACCAGTTGGAGGCT
