# Supplementary material for: A novel bioinformatic approach reveals cooperation between Cancer/Testis genes in basal-like breast tumors
Source: Oncogene. 2024 Mar 11;43(18):1369–85. doi: 10.1038/s41388-024-03002-7 (PMC11065691; doi:10.1038/s41388-024-03002-7)
Supplement: Supplementary file 6 — Supplementary Table 5 [file 41388_2024_3002_MOESM6_ESM.xlsx]

## Sheet: Feuil1
Database Name	Author	Year	ID	URL	Sample Type	Sample size	Gene list	Data Type	Data format	Plateform
TCGA-BRCA	TCGA Research Network	2019		https://www.cancer.gov/tcga	Breast Tumors	1109 samples		RNAseq	counts	Illumina HiSeq
TCGA-BRCA	TCGA Research Network	2019		https://www.cancer.gov/tcga	Normal mammary gland	113 samples		RNAseq	counts	Illumina HiSeq
Ctdatabase	Gonzaga Almeida L.	2009	PMC2686577	http://www.cta.lncc.br/	Gene List		276 genes
Testis-Specific / Placenta-Specific	Rousseaux S.	2013	PMC4818008	https://www-ncbi-nlm-nih-gov.insb.bib.cnrs.fr/pmc/articles/PMC4818008/	Gene List		411 genes
C/T gene	Wang C	2016	PMC4737856	https://www-ncbi-nlm-nih-gov.insb.bib.cnrs.fr/pmc/articles/PMC4737856/	Gene List		1019 genes
Housekeeping genes	Eisenberg E & Levanon EY	2013	PMID: 23810203	https://www.tau.ac.il/~elieis/HKG/	Gene List		3804 genes
Oncogenes	UniProtKB	2021	PMC7778908	https://www.uniprot.org/uniprot/ 'Proto-oncogene'	Gene List		560 genes
Tissue-specific genes	Kim P	2018	PMC5753286	http://zhaobioinfo.org/TissGDB	Gene List		631 genes
GTEx project	Carithers LJ	2015	PMC4675181	https://gtexportal.org/home/	Normal Tissues	1927 samples		RNAseq	Processed TPM	Illumina HiSeq
GEO-BRCA	Varley KE	2014	GSE58135	https://www-ncbi-nlm-nih-gov.insb.bib.cnrs.fr/geo/query/acc.cgi?acc=GSE58135	Breast Tumors	84 samples		RNAseq	Processed counts	Illumina HiSeq
GEO-BRCA	Varley KE	2014	GSE58135	https://www-ncbi-nlm-nih-gov.insb.bib.cnrs.fr/geo/query/acc.cgi?acc=GSE58135	Normal mammary gland	56 samples		RNAseq	Processed counts	Illumina HiSeq
CCLE	Barretina J	2012	PMC3320027	https://portals.broadinstitute.org/ccle	Breast Cancer Cell lines	69 samples		RNAseq	Processed counts	Illumina HiSeq
INVADE	Vincent-Salomon A	2021	Unpublished yet		Breast Tumors	55 samples		RNAseq	Processed counts	Illumina HiSeq
EBI	Morel AP, Ginestier C	2017	E-MTAB-4145	https://www.ebi.ac.uk/arrayexpress/experiments/E-MTAB-4145/files/	Normal mammary gland	9 samples, pooled in 3 replicats		Expression microarray	raw data CEL	Affymetrix GeneChip Human Gene 1.0 ST Array
GEO-scBRCA	Cristea S	2018	GSE118389	https://www-ncbi-nlm-nih-gov.insb.bib.cnrs.fr/geo/query/acc.cgi?acc=GSE118389	Breast Tumors	6 individus - 1 534 cells		scRNAseq	raw data FASTQ	Illumina Genome Analyze
GEO-scNormal Mammary gland	Kessenbrock K	2018	GSE113197	https://www-ncbi-nlm-nih-gov.insb.bib.cnrs.fr/geo/query/acc.cgi?acc=GSE113197	Normal mammary gland	4 individus - 23 007 cells		scRNAseq	counts	Illumina HiSeq 2500/4000
TCGA-BRCA	TCGA Research Network	2019		https://www.cancer.gov/tcga	Breast Tumors	135 samples		DNA methylation	Processed	HumanMethylation450 BeadChip
TCGA-BRCA	TCGA Research Network	2019		https://www.cancer.gov/tcga	Breast Tumors			CNV data
ENCODE Testis Breast	The ENCODE Project Consortium	2012	PMC3439153	https://www.encodeproject.org/	Normal Tissues	4 samples		ChIP-seq	Processed log2 FoldChange BigWig	ENCODE Processing Pipeline
GEO MCF10A MCF7 MDA-MB-436	Xi Y, Shi X, Li W, Allton K	2017	GSE85158	https://www-ncbi-nlm-nih-gov.insb.bib.cnrs.fr/geo/query/acc.cgi?acc=GSE85158	Normal mammary and breast cancer cell line	6 samples		ChIP-seq	Processed - bigWig	Illumina HiSeq 2000
GEO MDA-MB-436	Hatice O, Christina LS	2019	GSE114964	https://www-ncbi-nlm-nih-gov.insb.bib.cnrs.fr/geo/query/acc.cgi?acc=GSE114964	Breast Cancer Cell line	2 samples		ATACseq	Processed - bigWig	Illumina HiSeq 2500
GEO-scNormal Mammary gland	Bhupinder Pal, Yunshun Chen, François Vaillant, Bianca D Capaldo, Rachel Joyce, Xiaoyu Song, Vanessa L Bryant, Jocelyn S Penington, Leon Di Stefano, Nina Tubau Ribera, Stephen Wilcox, Gregory B Mannk, ConFab, Anthony T Papenfuss, Geoffrey J Lindeman, Gordon K Smyth, Jane E Visvader	2021	GSE161529	https://www.ncbi.nlm.nih.gov/geo/query/acc.cgi?acc=GSE161529	Normal mammary and breast cancer cell line	26 samples		scRNAseq	counts	Illumina NextSeq 500
GEO-scBRCA	Bhupinder Pal, Yunshun Chen, François Vaillant, Bianca D Capaldo, Rachel Joyce, Xiaoyu Song, Vanessa L Bryant, Jocelyn S Penington, Leon Di Stefano, Nina Tubau Ribera, Stephen Wilcox, Gregory B Mannk, ConFab, Anthony T Papenfuss, Geoffrey J Lindeman, Gordon K Smyth, Jane E Visvader	2021	GSE161529	https://www.ncbi.nlm.nih.gov/geo/query/acc.cgi?acc=GSE161529	Breast Tumors	28 samples - 80601 cells		scRNAseq	counts	Illumina NextSeq 500
					80601
